# Supplementary material for: Tuberculosis case fatality in India: a systematic review and meta-analysis
Source: BMJ Glob Health. 2020 Jan 20;5(1):e002080. doi: 10.1136/bmjgh-2019-002080 (PMC7042607; doi:10.1136/bmjgh-2019-002080)
Supplement: Supplementary data [file bmjgh-2019-002080supp002.csv]

Timestamp	Who is filling out this form?	Year of Publication	First author's last name	Study Title	Indian state or state(s)	Brief description of source population	Study setting	Average patient age (write NA if not given)	Was that age given as a:	What proportion (decimal format) of patients are aged less than or equal to 14 years (write NA if not given)	What proportion (decimal format) of patients are female (write NA if not given)	What proportion (decimal format) of patients are HIV positive (write NA if not given)	What proportion (decimal format) of patients were treated as DR-TB? (write NA if not given)	What proportion (decimal format) of patients are treated in the private sector (write NA if not given)	What proportion (decimal format) of patients are re-treatment cases (write NA if not given)	What proportion (decimal format) of patients have EPTB including EPTB+PTB (write NA if not given)	What proportion (decimal format) of patients are smear positive (write NA if not given)	What proportion (decimal format) of patients live in an urban area (write NA if not given)	What proportion (decimal format) of patients received a microbiological diagnosis (write NA if not given)	What proportion (decimal format) of patients received DST (write NA if not given)	Did all patients receive one of the standardized DOTS regimens as appropriate for their type of TB?	Number TB patients at start of study:	Average length of total follow-up in months (write NA if not given)	Minimum length of total follow-up in months (write NA if not given)	Maximum length of total follow-up in months (write NA if not given)	Person-years of total follow-up (write NA if not given)	Number of deaths during total follow-up time (if only given as proportion, calculate N using appropriate denominator)	Average length of treatment follow-up in months (write NA if not given)	Minimum length of treatment follow-up in months (write NA if not given)	Maximum length of treatment follow-up in months (write NA if not given)	Person-years of treatment follow-up in months (write NA if not given)	Number of patients starting treatment	Number of patients who died during treatment	Number of patients with an unknown treatment outcome status/lost to follow-up during treatment (write NA if not given)	Average length of post-treatment follow-up in months (write NA if not given)	Minimum length of post-treatment follow-up in months (write NA if not given)	Maximum length of post-treatment follow-up in months (write NA if not given)	Person-years of post-treatment follow-up(write NA if not given)	Number of patients at the beginning of the post-treatment phase	Number of patients who died during the post-treatment phase	Number of patients with an unknown post-treatment outcome status/lost to follow-up during post-treatment (write NA if not given)	HIV -	Average length of treatment follow-up in months	Minimum length of treatment follow-up in months	Maximum length of treatment follow-up in months	Person-years of treatment follow-up	Number of patients starting treatment	Number of patients who died during treatment	Number of patients with an unknown treatment outcome status/lost to follow-up during treatment
6-12-2019 14:10:18	Sophie	2014	Shibin	A CASE CONTROL STUDY ON CLINICAL CHARACTERISTICS AND TREATMENT OUTCOMES IN TUBERCULOSIS PATIENTS WITH DIABETES IN PALAKKAD DISTRICT	Kerala	DTC TB patients	Primary/secondary center (ie DOTS center, private clinic)	NA	NA	0	0.25	0	NA	0	NA	0.269	NA	NA	NA	NA	Yes	130	NA	NA	NA	NA	2	NA	NA	NA	NA	130	2	5								Yes (skip remainder)
5-9-2019 13:34:39	Sophie	2017	Patel	A Randomized, Controlled, Phase III Clinical Trial to Evaluate the Efficacy and Tolerability of Risorine with Conventional Rifampicin in the Treatment of Newly Diagnosed Pulmonary Tuberculosis Patients	Jammu, Bangalore, Ahmedabhad	Control arm of RCT	Tertiary center (ie hospital or other specialized care center)	30.05	mean	0	0.193	0	0	0	0	0	1	NA	1	NA	Yes	117	NA	NA	6	NA	0	NA	NA	6	NA	117	0	25								Yes (skip remainder)
6-10-2019 13:44:16	Sophie	2016	Saini	A Retrospective Cohort Study of Treatment Outcome among HIV positive and HIV negative TB patients in Chandigarh, India	Punjab	RNTCP treated adult DS patients	Primary/secondary center (ie DOTS center, private clinic)	NA	NA	0	0.368	0.0247	0	0	NA	0.37	NA	NA	NA	NA	Yes	3551	NA	NA	NA	NA	32	NA	NA	NA	NA	3551	32	79								No (fill remainder)	NA	NA	NA	NA	3428	30	75
3-26-2018 16:48:29	Sophie	2016	Misra	A study of hyponatremia in tuberculous meningitis	Uttar Pradesh	TBM patients treated at government hospital	Tertiary center (ie hospital or other specialized care center)	36	median	NA	0.487	0	NA	0	NA	1	NA	NA	0.237	NA	Yes	76	NA	NA	1	NA	8	NA	NA	1	NA	76	8	0
5-13-2019 16:10:59	Sophie	2018	Marskole	A Study of Impact of CD4 and BMI on Effectiveness of DOTS in HIV-TB Cases Registered in Hamidia Hospital Bhopal	Madhya Pradesh	TB and TB HIV patients in hospital DOTS and ART center	Tertiary center (ie hospital or other specialized care center)	NA	NA	NA	NA	0.39	NA	0	NA	NA	NA	NA	NA	NA	Yes	248	NA	NA	NA	NA	23	NA	NA	NA	NA	248	23	55								No (fill remainder)	NA	NA	NA	NA	150	5	45
5-1-2019 16:18:54	Sophie	2007	Das	A study of pulmonary tuberculosis in the elderly	West Bengal	PTB patients at hospital	Tertiary center (ie hospital or other specialized care center)	NA	NA	NA	0.386	NA	NA	0	0.1	0.014	NA	NA	NA	NA	Yes	70	NA	NA	NA	NA	4	NA	NA	NA	NA	70	4	4
5-9-2019 12:05:40	Sophie	2015	Nagpal	A Study of Sputum Conversion Rates Affecting the Treatment Outcome in Newly Diagnosed Smear Positive Cases under DOTS in Amritsar City	Punjab	NSP patients at TUs	Primary/secondary center (ie DOTS center, private clinic)	NA	NA	0	0.404	NA	0	0	0	0	1	NA	1	NA	Yes	250	NA	NA	6	NA	8	NA	NA	6	NA	250	8	12
5-9-2019 13:57:15	Sophie	2012	Nelliyanil	A STUDY OF THE SOCIO-DEMOGRAPHIC PROFILE AND TREATMENT OUTCOME OF PAEDIATRIC TUBERCULOSIS PATIENTS IN BANGALORE MAHANAGAR PALIKE AREA	Karnataka	TU pediatric TB cases	Primary/secondary center (ie DOTS center, private clinic)	7.5	mean	1	0.6268	0.004	NA	0	NA	0.435	NA	NA	NA	NA	Yes	209	NA	NA	NA	NA	1	NA	NA	NA	NA	209	1	0
6-12-2019 11:47:42	Sophie	2017	Gharat	A Study on Socio-demographic Profile and Outcome of Tuberculosis in HIV-TB Co-infected Cases in Surat City, Western India	Gujarat	RNTCP HIV-TB patients	Primary/secondary center (ie DOTS center, private clinic)	35.76	mean	NA	0.309	1	0	0	0.211	0.77	0.108	NA	NA	NA	Yes	204	NA	NA	9	NA	11	NA	NA		NA	204	11	27
6-12-2019 14:04:35	Sophie	2017	Yerramilli	A study on the clinical outcomes and management of meningitis at a tertiary care centre	Telangana	hospital TBM patients	Tertiary center (ie hospital or other specialized care center)	NA	NA	NA	NA	NA	NA	1	NA	1	NA	NA	NA	NA	Yes	41	NA	NA	NA	NA	3	NA	NA	NA	NA	41	3	0
3-27-2018 14:37:34	Sophie	2014	Mukhopadhyay	Abdominal Tuberculosis with an Acute Abdomen: Our Clinical Experience	West Bengal	Adult abdominal TB patients at govt tertiary hospital between Jan 2009 and Dec 2011	Tertiary center (ie hospital or other specialized care center)	NA	NA	0	0.614	0	NA	0	0	1	NA	NA	NA	NA	Yes	70	NA	NA	12	NA	0	NA	NA	6	NA	70	0	0	NA	NA	6	NA	70	0	0
4-30-2019 13:31:17	Sophie	2016	Bunkar	Add-on prednisolone in the management of cervical lymph node tuberculosis	Rajasthan	Cervical TB treated at hospital - DOTS only arm	Tertiary center (ie hospital or other specialized care center)	26.3	mean	NA	0.63	0	0	0	NA	1	0.2	NA	NA	NA	Yes	60	NA	NA	6	NA	0	NA	NA		NA	60	0	0								Yes (skip remainder)
9-19-2017 13:17:39	Sophie	2015	Alvarez-Uria	Adding Streptomycin to an Intensified Regimen for Tuberculous Meningitis Improves Survival in HIV-Infected Patients	Andhra Pradesh	For this study, we included all HIV-infected patients diagnosed with tuberculous meningitis from 1 January 2011 to 1 October 2014 from the VFHCS database	Tertiary center (ie hospital or other specialized care center)	36.3	median	NA	0.3418	1	0	0	0.208	1	NA	0.28	NA	NA	Yes	79	NA	NA	9	NA	48
5-1-2019 16:44:18	Sophie	2017	Dela	Adverse drug reactions and treatment outcome analysis of DOTS­ plus therapy of MDR­TB patients at district tuberculosis centre: A four year retrospective study	Gujarat	MDR-TB patients treated by RNTCP, excluded natural causes deaths	Primary/secondary center (ie DOTS center, private clinic)	35.69	mean	NA	0.288	0.056	1	0	0.96	NA	NA	NA	1	1	Yes	125	NA	NA	NA	NA	29	NA	NA	NA	NA	125	29	24
5-14-2019 13:10:55	Sophie	2017	Kumar	AN OVERVIEW OF ANTI-TUBERCULOSIS TREATMENT (ATT) IN CAT I NEWLY DIAGNOSED CASES OF TUBERCULOSIS IN RNTCP	Madhya Pradesh	Hospital outpatients, new DS TB	Tertiary center (ie hospital or other specialized care center)	NA	NA	0.1472	0.45	0	0	0	0	0.344	0.3611	NA	NA	NA	Yes	360	NA	NA	NA	NA	15	NA	NA	NA	NA	360	15	24								Yes (skip remainder)
3-28-2018 15:47:00	Sophie	2017	Puri	Antitubercular therapy induced liver function tests abnormalities in human immunodeficiency virus infected individuals	Maharashtra	TB-HIV ATT-naive adult patients diagnosed with TB at ART centre	Primary/secondary center (ie DOTS center, private clinic)	40.05	mean	0	0.23	1	0	0	NA	NA	NA	NA	NA	NA	Yes	100	2.5	NA	2.5	NA	0	2.5	NA	2.5	NA	100	0	0
6-12-2019 14:24:37	Sophie	2012	Kondapaka	Are Tuberculosis Patients in a Tertiary Care Hospital in Hyderabad, India Being Managed According to National Guidelines?	Telangana	TB inpatients	Tertiary center (ie hospital or other specialized care center)	NA	NA	NA	0.74	NA	0.0155	0	0.34	0.0698	NA	NA	NA	NA	Yes	1132	NA	NA	NA	NA	74	NA	NA	NA	NA	1104	74	24
5-27-2019 11:34:14	Sophie	2017	Dhoble	Assessment of the Socio-Demographic Profile and Treatment Outcome of Pediatric Tuberculosis Patients	Maharashtra	Pediatric patients from TU	Primary/secondary center (ie DOTS center, private clinic)	NA	NA	1	0.6087	0.029	0.014	0	0.087	0.5217	NA	NA	NA	NA	Yes	69	NA	NA	NA	NA	2	NA	NA	NA	NA	69	2	5								No (fill remainder)	NA	NA	NA	NA	67	0	5
5-6-2019 16:06:38	Sophie	2018	Jaison	ASSESSMENT OF TREATMENT OUTCOME IN TUBERCULOSIS PATIENTS APPROACHING A TERTIARY CARE TEACHING HOSPITAL	Kerala	TB patients treated at tertiary hospital	Tertiary center (ie hospital or other specialized care center)	44.98	mean	NA	0.2673	NA	0	1	0.188	0.436	NA	NA	NA	NA	Yes	101	NA	NA	10	NA	1	NA	NA	NA	NA	101	1	5
6-12-2019 14:18:51	Sophie	2015	Datta	CAN VITAMIN D SUPPLEMENTATION HASTEN RECOVERY OF TUBERCULOSIS	West Bengal	PTB hospital patients	Tertiary center (ie hospital or other specialized care center)	34.67	mean	0	0.48	0	0	0	NA	0	0.87	NA	NA	NA	Yes	271	NA	NA	16	NA	3	NA	NA		NA	271	3	14	NA	NA	10	NA	252	0	0	Yes (skip remainder)
5-7-2019 16:35:56	Sophie	2017	Modi	Clinical and radiological predictors of outcome in tubercular meningitis: A prospective study of 209 patients	Punjab	TBM patients at tertiary hospital	Tertiary center (ie hospital or other specialized care center)	30.4	mean	0	0.502	NA	0	0	0.081	1	NA	NA	NA	NA	Yes	209	NA	3	9	NA	53	NA	9	NA	NA	209	53	0
6-10-2019 14:39:16	Sophie	2017	Synmon	Clinical and radiological spectrum of intracranial tuberculosis: A hospital based study in Northeast India	Assam	Intracranial TB patients	Tertiary center (ie hospital or other specialized care center)	32.3	mean	0.15	0.387	0.119	0	0	0.247	1	NA	NA	NA	NA	Yes	93	NA	NA	NA	NA	25	NA	NA	NA	NA	93	25	0
5-1-2019 17:03:04	Sophie	2017	Dole	Clinical Profile and Treatment Outcome of Drug Resistant Tuberculosis Patients of Western Maharashtra, India	Maharashtra	DR TB patients treated at hospital	Tertiary center (ie hospital or other specialized care center)	NA	NA	0	0.349	0.041	1	0	NA	NA	NA	0.411	1	1	Yes	146	NA	NA	24	NA	20	NA	NA	24	NA	146	20	28
5-9-2019 11:46:20	Sophie	2017	Mukherjee	Clinical Profile of Tubercular Empyema with Special Reference to Diagnostic Role of Cartridge Based Nucleic Acid Amplification test (CBNAAT)	West Bengal	TB empyema patients at tertiary govt hospital	Tertiary center (ie hospital or other specialized care center)	31.5	mean	0	0.275	0.075	0.025	0	0.3	1	0.55	NA	0.925	1	Yes	40	NA	NA	3	NA	1	NA	NA	3	NA	40	1	0
3-27-2018 14:24:59	Sophie	2014	Mukherjee	Comparison between childhood and adult tuberculosis in a rural tuberculosis unit of West Bengal: A retrospective study	West Bengal	Cases registered at TU between Jan 2008 and Dec 201, outcomes only for NSP	Primary/secondary center (ie DOTS center, private clinic)	38.1	mean	0.034	0.261	0.0059	0	0	0	0.144	1	NA	NA	NA	Yes	741	NA	NA	NA	NA	27	NA	NA	NA	NA	741	27	62
5-13-2019 10:58:26	Sophie	2014	Parida	Comparison of Directly Observed Treatment Short Course (DOTS) with Self-Administered Therapy in Pulmonary Tuberculosis in Udupi District of Southern India	Karnataka	Hospital DOTS records	Tertiary center (ie hospital or other specialized care center)	43.63	mean	0	0.253	0	0	0	0.253	0	1	NA	1	NA	Yes	75	NA	NA	NA	NA	8	NA	NA	NA	NA	75	8	9								Yes (skip remainder)
5-27-2019 12:46:04	Sophie	2016	Shukla	Comparison of Outcome of Dots and Self Administered Therapy in Patients of Tuberculosis in Tertiary Care Hospital, Nainital	Uttarakhand	hospital TB patients - DOTS amr	Tertiary center (ie hospital or other specialized care center)	NA	NA	0	0.367	0	NA	0	0	0.117	0.3	NA	NA	NA	Yes	60	NA	NA	NA	NA	0	NA	NA	NA	NA	60	0	5								Yes (skip remainder)
5-2-2019 17:29:47	Sophie	2018	Gopalan	Daily vs Intermittent Antituberculosis Therapy for Pulmonary Tuberculosis in Patients With HIV A Randomized Clinical Trial	Tamil Nadu	HIV-TB patients in RCT	Tertiary center (ie hospital or other specialized care center)	40	mean	0	0.24	1	0	0	NA	0.382	NA	NA	1	NA	Yes	98	NA	NA	18	NA	8	NA	NA	18	NA	98	5	10	NA	NA	12	NA	75	3	2
5-6-2019 16:50:17	Sophie	2017	Kant	Delay in initiation of treatment after diagnosis of pulmonary tuberculosis in primary health care setting: eight year cohort analysis from district Faridabad, Haryana, North India	Haryana	PTB patients at PHCs	Primary/secondary center (ie DOTS center, private clinic)	NA	NA	NA	0.288	NA	NA	0	0.313	0	0.721	0	NA	NA	Yes	662	NA	NA	NA	NA	54	NA	NA	NA	NA	662	54	NA
3-27-2018 15:34:52	Sophie	2016	Koul	Demography and clinical outcome of pulmonary tuberculosis in Kashmir; 2 year prospective study	Kashmir	Adult PTB patients at public hospital	Tertiary center (ie hospital or other specialized care center)	47	mean	0	0.417	0.028	0	0	0.056	0	na	0.208	1	1	Yes	72	NA	NA	NA	NA	0	NA	NA	NA	NA	72	0	0
6-10-2019 13:52:57	Sophie	2017	Siddiqui	Diabetes prevalence and its impact on health-related quality of life in tuberculosis patients	Delhi	DOTS centre TB patients	Primary/secondary center (ie DOTS center, private clinic)	33.03	mean	0	0.446	na	NA	0	NA	NA	NA	NA	NA	NA	Yes	316	NA	NA	9	NA	10	NA	NA	NA	NA	316	10	2
3-27-2018 14:12:56	Sophie	2014	Das	Directly-Observed and Self-Administered Tuberculosis Treatment in a Chronic, Low-Intensity Conflict Setting in India	Andhra Pradesh, Odisha	DOT arm of MSF treated patients, community healthcare centre, initiated in 2012	Primary/secondary center (ie DOTS center, private clinic)	38	mean	NA	0.364	0.079	NA	0	NA	0.091	0.745	NA	NA	NA	Yes	55	6.6	NA	NA	NA	3	6.6	NA	NA	NA	55	3	10
4-29-2019 15:11:52	Sophie	2018	Arockiaraj	Drug resistant Skeletal Tuberculosis in a tertiary care centre in South India	Tamil Nadu	DR skeletal TB at tertiary centre	Tertiary center (ie hospital or other specialized care center)	NA	NA	NA	0.383	0	1	1	NA	1	NA	NA	1	1	Yes	898	NA	18	NA	NA	1	NA	18	NA	NA	898	1	13								Yes (skip remainder)
3-26-2018 16:57:21	Sophie	2011	Mittal	Effect of Disease Related Variables on Treatment Outcome Under DOTS	Uttar Pradesh	DOTS patients	Primary/secondary center (ie DOTS center, private clinic)	NA	NA	NA	NA	NA	0	0	0.261	0.262	NA	NA	NA	NA	Yes	900	NA	NA	NA	NA	53	NA	NA	NA	NA	900	53	184
5-6-2019 16:21:44	Sophie	2017	Kadam	EFFECTIVENESS OF DOTS THERAPY UNDER RNTCP-DOTS STRATEGY IN PAEDIATRIC TB- EXPERIENCE FROM WESTERN INDIA	Maharashtra	Pediatric patients at tertiary hospital	Tertiary center (ie hospital or other specialized care center)	6.9	mean	1	0.625	0.115	NA	0	NA	0.47	0	NA	NA	NA	Yes	104	NA	NA	NA	NA	1	NA	NA	NA	NA	104	1	18
4-30-2019 14:33:19	Sophie	2017	Chopra	Efficacy of alternate day Directly Observed Treatment Short-course (DOTS) in skeletal tuberculosis – A retrospective study	Delhi	skeletal TB at RNTCP clinic	Primary/secondary center (ie DOTS center, private clinic)	NA	NA	NA	0.532	NA	0	0	0.211	1	NA	NA	0.069	NA	Yes	218	NA	NA	12	NA	4	NA	NA		NA	218	4	2					200	0	83
4-30-2019 11:11:24	Sophie	2014	Lanjewar	Evaluation of treatment outcome of tuberculosis patients in the urban field practice area of D. Y. Patil Medical College, Pimpri, Pune	Maharashtra	Urban DOTS patients	Primary/secondary center (ie DOTS center, private clinic)	31.89	mean	0.0769	0.38	NA	NA	0	0.219	0.466	0.382	1	NA	NA	Yes	429	NA	NA	NA	NA	17	NA	NA	NA	NA	429	17	62
5-7-2019 16:20:42	Sophie	2016	Jain	Evaluation study of treatment outcome in Tuberculosis patients receiving DOTS under RNTCP	Madhya Pradesh	RNTCP treated TB patients	Primary/secondary center (ie DOTS center, private clinic)	NA	NA	NA	0.365	NA	0	0	0.195	0.224	0.593	NA	NA	NA	Yes	241	NA	NA	8	NA	14	NA	NA	8	NA	241	14	11
4-29-2019 14:25:07	Sophie	2017	Anandaraj	Factors influencing delay in sputum smear conversion among new smear-positive pulmonary tuberculosis patients of Davangere tuberculosis unit	Karnataka	Adult PTB treated at DMC	Primary/secondary center (ie DOTS center, private clinic)	41.9	mean	0	29.6	0.074	0	0	0	0	1	0.606	1	NA	Yes	233	NA	3	NA	NA	5	NA	NA	NA	NA	233	5	12
6-10-2019 14:25:18	Sophie	2017	Bhattacharya	Follow up of Drug-Resistant Pulmonary Tuberculosis Patients in a DRTB Center in First Fifteen Months of Treatment	West Bengal	DR PTB patients at government hospital	Tertiary center (ie hospital or other specialized care center)	NA	NA	NA	0.39	0.035	1	0	NA	NA	NA	NA	NA	NA	Yes	142	NA	NA	15	NA	18	NA	NA	15	NA	142	18	27
5-14-2019 11:31:49	Sophie	2016	Prasad	Frequency of adverse events observed with second-line drugs among patients treated for multidrug-resistant tuberculosis	Uttar Pradesh	Pediatric TB cases	Tertiary center (ie hospital or other specialized care center)	29.3	mean	0	0.306	0	1	0	1	0	NA	NA	1	1	Yes	98	NA	NA	27	NA	10	NA	NA	27	NA	98	10	7								Yes (skip remainder)
6-12-2019 11:16:35	Sophie	2017	Taneja	Home Based Care as an Approach to Improve the Efficiency of treatment for MDR Tuberculosis: A Quasi-Experimental Pilot Study	Delhi	Hospital chest clinic MDR patients	Tertiary center (ie hospital or other specialized care center)	28	mean	NA	0.36	NA	1	0	NA	NA	NA	NA	NA	NA	Yes	50	NA	NA	NA	NA	7	NA	NA	NA	NA	50	7	21
5-7-2019 16:42:23	Sophie	2018	Mohammed	Hypothalamic and pituitary dysfunction is common in tubercular meningitis: A prospective study from a tertiary care center in Northern India	Punjab	TBM patients at tertiary hospital	Tertiary center (ie hospital or other specialized care center)	26.89	NA	0	0.587	NA	0	0	NA	1	NA	NA	NA	NA	Yes	63	NA	NA	6	NA	16	NA	NA	6	NA	63	16	0
6-12-2019 11:23:16	Sophie	2018	Mahmood	IMPACT OF DIABETES MELLITUS ON TREATMENT OUTCOME OF MULTIDRUG RESISTANT PULMONARY TUBERCULOSIS	Uttar Pradesh	Hospital treated DOTS MDR patients	Tertiary center (ie hospital or other specialized care center)	NA	NA	0	0.25	0	1	0	NA	0	NA	NA	1	1	Yes	144	NA	NA	NA	NA	46	NA	NA	NA	NA	144	46	16								Yes (skip remainder)
4-30-2019 11:25:23	Sophie	2018	Bhatt	Impact of integrated psycho-socio-economic support on treatment outcome in drug resistant tuberculosis – A retrospective cohort study	Delhi	Control arm in DOTS support trial at DTC	Primary/secondary center (ie DOTS center, private clinic)	32.3	mean	NA	0.492	0	1	0	NA	NA	NA	NA	1	1	Yes	63	NA	NA	NA	NA	16	NA	NA	NA	NA	63	16	15								Yes (skip remainder)
5-3-2019 16:20:50	Sophie	2011	Iype	In-hospital mortality of intermittent vs daily antitubercular regimen in patients with meningeal tuberculosis--a retrospective study	Kerala	TBM at tertiary hospital	Tertiary center (ie hospital or other specialized care center)	37	mean	NA	0.38	0.127	NA	0	NA	1	0.036	NA	NA	NA	Yes	55	0.33	NA	NA	NA	15	0.33	NA	NA	NA	55	15	NA
6-12-2019 11:39:19	Sophie	2017	Tutu	INCIDENCE AND PATTERN OF ADVERSE DRUG REACTIONS (ADRs) IN PATIENTS TREATED FOR TUBERCULOSIS UNDER DOTS AT A TERTIARY CARE HOSPITAL OF NORTHERN INDIA	Uttar Pradesh	Hospital treated new TB DOTS patients	Tertiary center (ie hospital or other specialized care center)	NA	NA	0	NA	NA	0	0	NA	0.322	NA	NA	NA	NA	Yes	115	NA	NA	12	NA	1
5-22-2019 14:58:01	Sophie	2018	Shah	Increasing Prevalence of Pediatric Drug-resistant Tuberculosis in Mumbai, India, and Its Outcome	Maharashtra	Pediatric DR-TB	Tertiary center (ie hospital or other specialized care center)	NA	NA	1	0.49	NA	1	1	NA	0.8	NA	NA	0.873	0.873	Yes	110	16	NA	NA	NA	0	16	NA	NA	NA	110	0	21
5-14-2019 11:46:42	Sophie	2018	Ranjkalkar	Isoniazid and rifampicin concentrations in children with tuberculosis with either a daily or intermittent regimen: implications for the revised RNTCP 2012 doses in India	Tamil Nadu	Pediatric TB patients treated at tertiary hospital, intermittent DOTS arm	Tertiary center (ie hospital or other specialized care center)	4.7	mean	1	0.26	0	0	1	0	0.111	0.111	NA	NA	0.037	Yes	27	NA	NA	7	NA	0	NA	NA	7	NA	27	0	0								Yes (skip remainder)
3-27-2018 15:24:54	Sophie	2017	Mundra	Magnitude and determinants of adverse treatment outcomes among tuberculosis patients registered under Revised National Tuberculosis Control Program in a Tuberculosis Unit, Wardha, Central India: A record-based cohort study	Maharashtra	Patients registered at TU in 2014	Primary/secondary center (ie DOTS center, private clinic)	35	median	NA	0.371	0.069	0	0	0.225	0.249	0.457	0.486	NA	NA	Yes	510	NA	NA	NA	NA	29	NA	NA		NA	510	29	44
6-12-2019 14:30:20	Sophie	2011	Jaryal	Manifestations of tuberculosis in HIV/AIDS patients and its relationship with CD4 count	Himachal Pradesh	HIV-TB patients	Tertiary center (ie hospital or other specialized care center)	34.94	mean	0	0.3448	1	NA	0	NA	0.74	0.3181	NA	NA	NA	Yes	87	NA	nA	NA	NA	2	NA	NA	NA	NA	87	2	NA
4-29-2019 16:45:10	Sophie	2015	Augustine	Multidrug-resistant tuberculosis: Need for better diagnostic modalities and clinical end points – Five-year tertiary care hospital experience	Dehli	MDR culture confirmed patients at tertiary hospital	Tertiary center (ie hospital or other specialized care center)	28	median	NA	0.325	0	1	1	0.975	0.3	NA	NA	1	1	Yes	40	NA	NA	24	NA	1	NA	NA	24	NA	40	1	0								Yes (skip remainder)
6-10-2019 14:19:24	Sophie	2017	Sinha	Nevirapine- versus Efavirenz-based antiretroviral therapy regimens in antiretroviral-naive patients with HIV and Tuberculosis infections in India: a multi-centre study	Delhi, Maharashtra	Efavirenz arm of HIV-TB RCT	Tertiary center (ie hospital or other specialized care center)	36.7	mean	na	0.207	1	0	0	NA	0.793	NA	NA	NA	NA	Yes	140	NA	NA	24	NA	17
5-9-2019 12:00:03	Sophie	2016	Latief	Novel risk factors and early detection of anti tubercular treatment induced liver injury—Looking beyond American Thoracic Society Guidelines	Jammu and Kashmir	TB patients treated at tertiary hospital	Tertiary center (ie hospital or other specialized care center)	NA	NA	NA	0.358	NA	0	0	NA	0.368	NA	NA	NA	NA	Yes	200	NA	NA	6	NA	1	NA	NA	6	NA	200	1	10
5-16-2019 12:01:57	Sophie	2017	Sinha	Once Daily Dose of Nevirapine (400 mg) Versus Twice-Daily Dose (200 mg) of Nevirapine-Based Highly Active Antiretroviral Therapy Regimens in Antiretroviral Naïve Patients with HIV and Tuberculosis Infection in India	Delhi	Control arm of HAART trial in TB-HIV patients	Tertiary center (ie hospital or other specialized care center)	35.83	mean	0	0.2	1	0	0	NA	NA	NA	NA	NA	NA	Yes	31	NA	NA	12	NA	2
5-6-2019 17:03:42	Sophie	2017	Kunoor	Outcomes of patients treated with individualised anti-tuberculosis regimens in a tertiary care centre in India	Kerala	Patients treated at private tertiary hospital	Tertiary center (ie hospital or other specialized care center)	NA	NA	NA	NA	NA	NA	1	NA	NA	NA	NA	NA	NA	Yes	54	NA	NA	NA	NA	4	NA	NA	NA	NA	54	4	8
5-3-2019 16:13:58	Sophie	2017	Gupta	Predictors of adverse outcome in patients of tuberculous meningitis in a multi-centric study from India	Delhi	TBM patients treated at hospital	Tertiary center (ie hospital or other specialized care center)	27.8	mean	NA	NA	NA	na	0	NA	1	NA	NA	NA	NA	Yes	478	NA	NA	12	NA	64
5-13-2019 16:20:51	Sophie	2017	Barman	PROFILE AND TREATMENT OUTCOME AMONG PULMONARY TUBERCULOSIS PATIENTS UNDER DOTS ATTENDING A TERTIARY CARE CENTRE IN DIBRUGARH DISTRICT, ASSAM	Assam	PTB patients diagnosed with PTB treated at tertiary hospital	Tertiary center (ie hospital or other specialized care center)	32.25	mean	NA	0.31	NA	NA	0	0.188	0	0.632	NA	NA	NA	Yes	661	NA	NA	NA	NA	20	NA	NA	NA	NA	661	20	43
5-7-2019 17:02:25	Sophie	2017	More	Profile of drug­resistant tuberculosis in Western Maharashtra	Maharashtra	Govt treated DR TB patients	Primary/secondary center (ie DOTS center, private clinic)	35.65	mean	NA	0.2813	0.042	1	0.052	0.7291	0	NA	NA	1	1	Yes	96	NA	NA	24	NA	12	NA	NA	NA	NA	96	12	17
5-22-2019 14:51:04	Sophie	2017	Shah	Profile of Tuberculous Cervical Lymphadenopathy in Children	Maharashtra	Pediatric cervical lymph TB	Tertiary center (ie hospital or other specialized care center)	7.4	mean	1	0.556	0	0.095	1	0.238	1	0.2698	NA	NA	0.2	Yes	63	NA	NA	NA	NA	0	NA	NA	NA	NA	63	0	13								Yes (skip remainder)
6-12-2019 13:46:26	Sophie	2018	Velayutham	Recurrence of tuberculosis among newly diagnosed sputum positive pulmonary tuberculosis patients treated under the Revised National Tuberculosis Control Programme, India: A multi-centric prospective study	Tamil Nadu, Karnataka, Delhi, Maharashtra, Madhya Pradesh, Kerala	RNTCP new SP adult PTB patients	Primary/secondary center (ie DOTS center, private clinic)	41	mean	0	0.28	0.03	0	0	0	0	1	NA	1	NA	Yes	1565	NA	NA	12	NA	93	NA	NA	6	NA	1565	93	103	NA	NA	6	NA	1210	29	73
4-29-2019 14:33:46	Sophie	2017	Anandaraj	RELATIONSHIP BETWEEN PRE TREATMENT BACILLARY LOAD AND SMEAR CONVERSION AND TREATMENT OUTCOME OF PULMONARY TUBERCULOSIS PATIENTS IN A TB UNIT OF KARNATAKA	Karnataka	Adult PTB patients treated at DMC	Primary/secondary center (ie DOTS center, private clinic)	NA	NA	0	0.265	0.051	NA	0	NA	0	1	0.607	1	NA	Yes	313	NA	3	NA	NA	37	NA	NA	NA	NA	313	37	39
6-12-2019 11:32:47	Sophie	2012	Tiwari	RELATIONSHIP BETWEEN SPUTUM SMEAR GRADING AND SMEAR CONVERSION RATE AND TREATMENT OUTCOME IN THE PATIENTS OF PULMONARY TUBERCULOSIS UNDERGOING DOTS- A PROSPECTIVE COHORT STUDY	Delhi	Chest clinic DOTS patients	Tertiary center (ie hospital or other specialized care center)	NA	NA	NA	0.42	NA	0	0	0	0	1	NA	1	NA	Yes	338	NA	NA	6	NA	2	NA	NA	6	NA	338	2	21
5-6-2019 16:39:50	Sophie	2016	Kalita	Safety and efficacy of additional levofloxacin in tuberculous meningitis: A randomized controlled pilot study	Uttar Pradesh	Control arm of TBM RCT	Tertiary center (ie hospital or other specialized care center)	37.36	mean	0	0.464	na	0	0	0	1	NA	NA	NA	NA	Yes	28	NA	NA	6	NA	7	NA	NA	6	NA	28	7	1
5-22-2019 15:06:25	Sophie	2016	Sharma	Six months versus nine months anti-tuberculous therapy for female genital tuberculosis: a randomized controlled trial	Delhi	Female genital TB with infertility	Tertiary center (ie hospital or other specialized care center)	29.1	mean	0	1	NA	0	0	NA	1	NA	NA	NA	NA	Yes	89	NA	NA	18	NA	0	NS	NA	6	NA	89	0	0		NA	12	NA	88	0	NA
5-15-2019 11:47:05	Sophie	2018	Rohit	Socio-demographic profile and outcome of TB patients registered at DTC Rewa of Central India	Madhya Pradesh	DTC TB patients	Primary/secondary center (ie DOTS center, private clinic)	NA	NA	NA	0.3689	NA	0	0	0.2105	0.3007	NA	NA	NA	NA	Yes	133	NA	NA	NA	NA	2	NA	NA	NA	NA	133	2	8
5-1-2019 16:50:52	Sophie	2018	Dhaked	Socio-demographic profile and treatment outcomes in pediatric TB patients attending DOTS centers in urban areas of Delhi	Delhi	Pediatric TU patients in Delhi	Primary/secondary center (ie DOTS center, private clinic)	11	median	1	0.638	0	0	0	NA	0.702	NA	1	NA	NA	Yes	140	NA	NA	9	NA	1	NA	NA	9	NA	140	1	2
4-30-2019 11:04:12	Sophie	2017	Bagga	SOCIO-EPIDEMIOLOGICAL CHARACTERISTICS AND TREATMENT OUTCOME OF ADULT TUBERCULOSIS PATIENTS UNDER DIRECTLY OBSERVED TREATMENT SHORT COURSE IN LUDHIANA CITY	Punjab	Adult TU patients	Primary/secondary center (ie DOTS center, private clinic)	NA	NA	0	0.357	NA	NA	0	0.222	0.249	0.606	NA	NA	NA	Yes	221	NA	NA	NA	NA	6	NA	NA	NA	NA	221	6	29
5-7-2019 11:22:17	Sophie	2017	Lepcha	Sociodemographic profile and treatment outcome of tuberculosis patients registered under Directly Observed Treatment Short course in East Sikkim with reference to defaulters	Sikkim	TU patients	Primary/secondary center (ie DOTS center, private clinic)	NA	NA	NA	NA	NA	0	0	NA	0.315	NA	NA	NA	NA	Yes	2638	NA	NA	NA	NA	111	NA	NA	NA	NA	2638	111	78
4-30-2019 11:18:59	Sophie	2018	Banga	Spinal Tuberculosis – Directly Observed Treatment and Short Course or Daily Anti Tubercular Therapy -Are We Over Treating?	Punjab	Spinal TB treated at hospital - DOTS arm	Tertiary center (ie hospital or other specialized care center)	NA	NA	NA	0.444	0	0	0	0	1	NA	NA	NA	NA	Yes	30	NA	NA	15	NA	0	NA	NA		NA	30	0	3								Yes (skip remainder)
5-13-2019 11:13:13	Sophie	2018	Patel	Sputum Smear and Culture Conversion in Multidrug Resistance Tuberculosis Patients in Seven Districts of Central Gujarat, India: A Longitudinal Study	Gujarat	DOTS Plus DR patients	Primary/secondary center (ie DOTS center, private clinic)	NA	NA	NA	0.28	NA	1	0	NA	NA	NA	NA	1	1	Yes	142	NA	NA	24	NA	43	NA	NA	24	NA	142	43	32
4-30-2019 13:25:19	Sophie	2017	Brahmapurkar	Sputum smear grading and treatment outcome among directly observed treatment­short course patients of tuberculosis unit, Jagdalpur, Bastar	Chhattisgarh	TU patients, 2014	Primary/secondary center (ie DOTS center, private clinic)	NA	NA	NA	0.351	0.028	0	0	NA	0.26	NA	NA	NA	NA	Yes	496	NA	NA	NA	NA	21	NA	NA	NA	NA	496	21	59
6-12-2019 13:55:30	Sophie	2016	Yadav	Study of factors influencing response and outcome of Cat-IV regimen in MDRTB patients	Rajasthan	MDR patients, hospital DOTS+ centre	Tertiary center (ie hospital or other specialized care center)	35.5	median	0	0.365	0	1	0	1	NA	NA	NA	1	1	Yes	115	NA	nA	24	NA	13	NA	NA	24	NA	115	13	18								Yes (skip remainder)
5-13-2019 11:20:18	Sophie	2017	Patil	STUDY OF TREATMENT OUTCOME OF TUBERCULOSIS PATIENTS PLACED FOR TREATMENT UNDER DIRECTLY OBSERVED THERAPY SHORT COURSE (DOTS) AT A TUBERCULOSIS UNIT, KARAD, WESTERN MAHARASHTRA	Maharashtra	TU patients	Primary/secondary center (ie DOTS center, private clinic)	NA	NA	0.016	NA	nA	NA	0	NA	0.23	0.734	NA	NA	NA	Yes	319	NA	NA	NA	NA	38	NA	NA	NA	NA	319	38	16
5-15-2019 11:40:39	Sophie	2017	Kumar	STUDY OF WEIGHT VARIATION DURING ANTI-TUBERCULOSIS TREATMENT IN TUBERCULOSIS PATIENTS PUT ON DOTS IN RNTCP IN CENTRAL INDIA	Madhya Pradesh	RNTCP treated patients at tertiary hospital	Tertiary center (ie hospital or other specialized care center)	NA	NA	0.144	0.4613	0	0	0	NA	NA	na	NA	NA	NA	Yes	453	NA	NA	NA	NA	18	NA	NA	NA	NA	453	18	40								Yes (skip remainder)
6-10-2019 13:58:44	Sophie	2018	Singh	Surgery for Abdominal Tuberculosis in the Present Era: Experience from a Tertiary-Care Center	Punjab	Abdominal TB at tertiary hospital	Tertiary center (ie hospital or other specialized care center)	24	median	NA	0.25	0	0	0	0.543	1	NA	NA	NA	NA	Yes	35	10	NA	NA	NA	2	10	NA	NA	NA	35	2	3								Yes (skip remainder)
4-29-2019 16:38:37	Sophie	2017	Kumar	Thoracoscopic Decortication of Stage III Tuberculous Empyema Is Effective and Safe in Selected Cases	Delhi	TB empyema patients receiving surgery	Tertiary center (ie hospital or other specialized care center)	NA	NA	0	0.348	NA	0.0444	1	NA	1	NA	NA	NA	0.25	Yes	135	NA	6	NA	NA	0	NA	NA		NA	135	0	0
5-16-2019 11:52:17	Sophie	2015	Saharia	Thyroid profile status of patients treated for multidrug-resistant tuberculosis in state of Meghalaya, India	Meghalaya	DTC MDR patients	Primary/secondary center (ie DOTS center, private clinic)	32.29	mean	NA	0.36	0.008	1	0	NA	NA	NA	NA	1	1	Yes	114	NA	6	NA	NA	11	NA	6	NA	NA	114	11	3
5-22-2019 14:43:02	Sophie	2014	Sarpal	Treatment Outcome Among the Retreatment Tuberculosis (TB) Patients under RNTCP in Chandigarh, India	Punjab	RNTCP retreatment patients	Primary/secondary center (ie DOTS center, private clinic)	35.92	mean	0.018	0.361	NA	0	0	1	0.211	NA	NA	NA	NA	Yes	545	NA	NA	NA	NA	23	NA	NA	NA	NA	545	23	32
5-14-2019 11:53:28	Sophie	2018	Kumar	TREATMENT OUTCOME AND EFFICACY OF ANTI-TUBERCULOSIS TREATMENT IN TUBERCULOSIS PATIENTS PUT ON DOTS IN RNTCP IN CENTRAL INDIA	Madhya Pradesh	Hospital outpatients starting DOTS	Tertiary center (ie hospital or other specialized care center)	NA	NA	0.1211	0.414	0	0	0	NA	0.2907	0.436	NA	NA	NA	Yes	454	NA	NA	NA	NA	18	NA	NA	NA	NA	454	18	40								Yes (skip remainder)
4-30-2019 14:25:15	Sophie	2016	Cherian	Treatment outcome of extrapulmonary tuberculosis under Revised National Tuberculosis Control Programme	NA	RNTCP EPTB patients in 3 districts	Primary/secondary center (ie DOTS center, private clinic)	35	median	NA	0.457	0.05	0	0	NA	1	NA	NA	NA	NA	Yes	2046	NA	NA	NA	NA	64	NA	NA	NA	NA	2046	64	262
5-13-2019 16:03:12	Sophie	2017	Prajapati	Treatment Outcome of Patients Having Extensively Drug‐resistant Tuberculosis in Gujarat, India	Gujarat	XDR TB patients	Primary/secondary center (ie DOTS center, private clinic)	33	mean	NA	0.258	0.009	1	0	1	NA	NA	NA	1	1	Yes	112	NA	NA	24	NA	58	NA	nA	24	NA	112	58	15
5-3-2019 16:05:14	Sophie	2018	Gupta	Treatment Outcomes Associated with Multidrug­resistant Tuberculosis	Delhi	MDR TB patients at tertiary DOTS center	Tertiary center (ie hospital or other specialized care center)	30.6	mean	NA	0.402	0.022	1	0	na	0.03	NA	NA	1	1	Yes	819	NA	NA	24	NA	130	NA	NA	NA	NA	819	130	211
5-14-2019 11:37:35	Sophie	2012	Ramesh	Treatment outcomes of childhood tuberculosis with DOTS strategy in Kottayam, Kerala	Kerala	pediatric TU patients	Primary/secondary center (ie DOTS center, private clinic)	NA	NA	1	0.444	NA	0	0	0	0.225	0.053	NA	NA	NA	Yes	155	NA	NA	NA	NA	0	NA	NA	NA	NA	155	0	18
5-2-2019 17:21:02	Sophie	2017	Prakash	Tuberculosis and human immunodeficiency virus co-infection: clinico-demographic determinants at an anti-retroviral therapy center in Northern India	Bihar	HIV-TB patients at ART center	Tertiary center (ie hospital or other specialized care center)	NA	NA	0.033	0.333	1	NA	0	NA	0.37	0.55	NA	NA	NA	Yes	508	NA	NA	NA	NA	25	NA	NA	NA	NA	508	25	68
4-30-2019 14:18:33	Sophie	2018	Chadha	Tuberculosis diagnostic and treatment practices in private sector: Implementation study in an Indian city	Karnataka	Privately treated TB patients	Primary/secondary center (ie DOTS center, private clinic)	NA	NA	0.05	0.396	0.03	na	0.86	0.168	0.336	NA	NA	0.257	NA	Yes	101	NA	NA	NA	NA	9	NA	NA		NA	101	8	27	NA	NA		NA	93	2	na
5-13-2019 16:15:11	Sophie	2013	Puri	Tuberculosis of the duodenum: clinical presentation, diagnosis and outcome	Delhi	TB of the duodenum patients at tertiary hospital	Tertiary center (ie hospital or other specialized care center)	27	median	NA	0.5	0	0	0	0.3	1	NA	NA	NA	NA	Yes	10	10.5	2	13	NA	0	10.5	NA	NA	NA	10	0	0								Yes (skip remainder)
5-6-2019 15:57:28	Sophie	2017	Jackson	Tuberculosis treatment outcomes among disadvantaged patients in India	Jarkkhand, Odisha, Chhattisgarh, Rajasthan, Maharashtra, Madhya Pradesh, Delhi	Op ASHA treated patients	Primary/secondary center (ie DOTS center, private clinic)	NA	NA	0.126	0.417	NA	0	0	0.209	0.35	0.395	0.959	NA	NA	Yes	8415	NA	NA	9	NA	281	NA	NA	9	NA	8415	281	741
5-13-2019 11:05:33	Sophie	2018	Parmar	Unacceptable treatment outcomes and associated factors among India’s initial cohorts of multidrug-resistant tuberculosis (MDR-TB) patients under the revised national TB control programme (2007–2011): Evidence leading to policy enhancement	NA	all MDR patients registered with RNTCP 2007-2011	Primary/secondary center (ie DOTS center, private clinic)	36	median	0.014	0.309	0.016	1	0	0.953	NA	NA	NA	1	1	Yes	3712	NA	NA	24	NA	664	NA	NA	24	NA	3712	664	670
6-10-2019 14:32:10	Sophie	2017	Suryawanshi	Unfavourable outcomes among patients with MDR-TB on the standard 24-month regimen in Maharashtra, India	Maharashtra	RNTCP MDR TB patients	Primary/secondary center (ie DOTS center, private clinic)	NA	NA	0.023	0.41	0.04	1	0	0.59	0.024	NA	NA	1	1	Yes	4024	NA	NA	24	NA	857	NA	nA	24	NA	4024	857	768					1866	5	0	No (fill remainder)					2457	606	517
5-1-2019 16:57:51	Sophie	2016	Dhuria	Universal access to DOTS in Delhi prisons: Where do we stand?	Delhi	TB patients treated by RNCTP in Delhi prison	Prison	NA	NA	NA	0.034	NA	NA	0	NA	0.38	NA	NA	NA	NA	Yes	603	NA	NA	NA	NA	6	NA	NA	NA	NA	603	6	230
5-1-2019 16:12:51	Sophie	2018	Dangeti	Vitamin D deficiency in patients with tuberculous meningitis and its relationship with treatment outcome	Puducherry	TBM patients at tertiary hospital	Tertiary center (ie hospital or other specialized care center)	37.8	mean	NA	0.3	0	0.026	0	NA	1	NA	NA	0.325	NA	Yes	39	NA	3	NA	NA	14	NA	3	NA	NA	39	14	0								Yes (skip remainder)
5-6-2019 16:55:19	Sophie	2018	Karthika	Why are people dying due to tuberculosis? A study from Alappuzha District, Kerala, IndiaWhy are people dying due to tuberculosis? A study from Alappuzha District, Kerala, India	Kerala	RNTCP treated patients	Primary/secondary center (ie DOTS center, private clinic)	NA	NA	NA	NA	NA	NA	0	na	NA	NA	NA	NA	NA	Yes	1618	NA	NA	NA	NA	90	NA	NA	NA	NA	1618	90	NA
8-31-2017 14:20:43	Sophie	2013	Ahmad	STUDY OF TREATMENT OUTCOME OF NEW SPUTUM SMEAR POSITIVE TB CASES UNDER DOTS – STRATEGY	Maharastra	Newly diagnosed smear positive TB patients in urban Mumbai slum treated at DMC	Primary/secondary center (ie DOTS center, private clinic)	31.7	mean	0.0142	0.2313	NA	NA	0	NA	0	1	1	1	NA	Yes	281	NA	NA	NA	NA	23	NA	NA	NA	NA	281	23	55	NA	NA	NA	NA	NA	NA	NA
8-31-2017 14:32:39	Sophie	2016	Akshata	Management of multidrug resistant tuberculosis (MDR-TB) – Monitoring is the key to successful outcome	Karnataka	RNTCP-confirmed MDR TB patients treated at a Rajiv Gandhi Institute of Chest Diseases in Bangalore between Aug 2011 and June 2012	Tertiary center (ie hospital or other specialized care center)	35.8	mean	NA	0.3333	0.04	1	0	1	NA	1	0.5652	1	1	Yes	69	NA	NA	NA	NA	19	NA	NA	NA	NA	69	19	10	NA	NA	NA	NA	NA	NA	NA
9-19-2017 11:49:56	Sophie	2012	Alvarez-Uria	Natural History and Factors Associated with Early and Delayed Mortality in HIV-Infected Patients Treated of Tuberculosis under Directly Observed Treatment Short-Course Strategy: A Prospective Cohort Study in India	Andhra Pradesh	all antituberculosis treatment (ATT) episodes of patients from the VFHCS database from September 1st 2009, to September 1st 2011	Tertiary center (ie hospital or other specialized care center)	35	median	NA	0.341	1	0	0	0.206	0.658	0.257	na	NA	NA	Yes	1000	10.1	NA	24	840	388	10.1	NA	NA	NA	1000	388	NA	NA	NA	NA	NA	NA	NA	NA
9-19-2017 13:31:23	Sophie	2015	Ambadekar	Treatment outcome and its attributes in TB-HIV co-infected patients registered under Revised National TB Control Program: a retrospective cohort analysis	Maharashtra	TB-HIV co-infected patients registered with RNTCP in Yavatmal district, from 2008 through 2011	Primary/secondary center (ie DOTS center, private clinic)	35	median	0.05	0.273	1	NA	0	0.13	0.4	0.29	NA	NA	NA	Yes	886	NA	NA	NA	NA	117	NA	NA	NA	NA	886	117	61	NA	NA	NA	NA	NA	NA	NA
9-19-2017 13:47:57	Sophie	2013	Andries	High Rate of Hypothyroidism in Multidrug-Resistant Tuberculosis Patients Co-Infected with HIV in Mumbai, India	Maharashtra	Patients initiated on a multidrug-resistant TB regimen between October 2006 and March 2013 at an MSF HIV project in Mumbai	Primary/secondary center (ie DOTS center, private clinic)	38	NA	NA	0.39	1	1	NGO	NA	0.406	NA	NA	1	1	Yes	116	NA	NA	3	NA	4	NA	NA	3	NA	116	4	1
9-19-2017 13:53:58	Sophie	2013	Andries	Viral Load for HIV Treatment Failure Management: A Report of Eight Drug-Resistant Tuberculosis Cases Co-Infected with HIV Requiring Second-Line Antiretroviral Treatment in Mumbai, India	Maharashtra	DR TB/HIV patients treated at MSF center in Mumbai between Oct 2006 and July 2013	Tertiary center (ie hospital or other specialized care center)	43.8	NA	0	0.125	1	1	NGO	NA	0.375	NA	NA	NA	NA	Yes	8	NA	NA	NA	NA	1	NA	NA	NA	NA	8	1	2
9-19-2017 14:00:41	Sophie	2016	Angadi	A FOLLOW UP STUDY ON NEWLY DETECTED SPUTUM POSITIVE PULMONARY TUBERCULOSIS CASES ON ANTI-TUBERCULAR TREATMENT IN BIJAPUR TALUK	Karnataka	All newly detected pulmonary TB cases during November 1st 2011- October 31st 2012 registered from Bijapur Taluk at DTC, Bijapur	Primary/secondary center (ie DOTS center, private clinic)	NA	Majority 21-50	NA	0.335	NA	NA	0	0	0	1	NA	NA	NA	Yes	248	NA	NA	NA	NA	19	NA	NA	NA	NA	248	19	14								No (fill remainder)
9-19-2017 15:25:57	Sophie	2010	Anuradha	Predictors of stroke in patients of tuberculous meningitis and its effect on the outcome	Uttar Pradesh	Adult patients with TB meningitis at outpatient and inpatient Medical University in Lucknow	Tertiary center (ie hospital or other specialized care center)	30	mean	0	0.41	0	0	0	NA	1	NA	NA	0.29	0	Yes	100	NA	NA	6	NA	13	NA	NA	6	NA	100	13	6								Yes (skip remainder)
9-19-2017 15:47:48	Sophie	2013	Arathi	Osteoarticular Tuberculosis-A Three Years’ Retrospective Study	Uttar Pradesh	Osteoarticular TB patients diagnosed be tween Jan 2010 and Dec 1012 at a medical college in Uttar Pradesh	Tertiary center (ie hospital or other specialized care center)	23.6	mean	NA	0.4375	0	NA	1	NA	1	0.1875	NA	NA	NA	Unclear	16	NA	NA	NA	NA	0	NA	NA	NA	NA	16	0	5
9-19-2017 16:18:37	Sophie	2014	Armstrong	Treating drug-resistant tuberculosis in a low-intensity chronic conflict setting in India	Andhra Pradesh-Chhattisgarh	DR TB patients treated as outpatients at MSF mobile clinic between Jan 2011 and Oct 2013	Primary/secondary center (ie DOTS center, private clinic)	40.3	mean	0.1	0.3	0	1	NGO	NA	0	0.7	NA	1	1	Yes	10	13.4	6	24	11.2	0	13.4	6	24	11.2	10	0	0
9-21-2017 16:49:00	Sophie	2009	Ashwini	A Study on Treatment Outcome of Registered Tuberculosis Cases under RNTCP in Udupi Taluk, Karnataka	Karnataka	TB patients registered under Udupi RNTCP between Jan and Dec 2007	Primary/secondary center (ie DOTS center, private clinic)	NA	mean	0.078	0.32	NA	0.21	0	0.24	0.2113	NA	NA	NA	NA	Yes	563	NA	NA	NA	NA	41	NA	NA	NA	NA	563	41	26
9-19-2017 16:39:37	Sophie	2015	Awasthi	Abdominal Tuberculosis: A Diagnostic Dilemma	NA	HIV- abdominal TB patients treated at a tertiary teaching hospital in N. India between Jan 2010 and Dec 2014	Tertiary center (ie hospital or other specialized care center)	27.4	NA	NA	0.417	0	NA	1	0.19	1	NA	NA	0.93	NA	Unclear	48	NA	NA	NA	NA	0	NA	NA	NA	NA	48	0	0								Yes (skip remainder)
9-19-2017 16:49:33	Sophie	2012	Babu	A COMPARATIVE STUDY OF DOT AND SAT IN RURAL TERTIARY CARE HOSPITAL: A TWO YEARS RETROSPECTIVE STUDY	Karnataka	Pulmonary TB patients treated at a Karnataka hospital in 2010 and 2011	Tertiary center (ie hospital or other specialized care center)	NA	NA	NA	NA	NA	0	0	NA	0	NA	NA	NA	NA	Yes	131	NA	NA	NA	NA	0	NA	NA	NA	NA	131	0	15
9-19-2017 17:05:34	Sophie	2015	Bag	RESURGENCE OF EXTRA PULMONARY TUBERCULOSIS	Odisha	EPTB cases treated at a medical college between 2009-2013	Tertiary center (ie hospital or other specialized care center)	32	NA	NA	0.146	0.2083	NA	0	NA	1	0.5238	0.2	NA	NA	Yes	2596	NA	NA	NA	NA	102	NA	NA	NA	NA	2596	102	NA								No (fill remainder)	NA	NA	NA	NA	2178	20	NA
9-19-2017 17:26:50	Sophie	2012	Banu Rekha	Efficacy of the 6-month thrice-weekly regimen in the treatment of new sputum smear-positive pulmonary tuberculosis under clinical trial conditions	Tamil Nadu	Newly diagnosed SS+ HIV- pulmonary adult TB patients, above 30kg	Tertiary center (ie hospital or other specialized care center)	NA	NA	0	0.27	0	0	NA	NA	0	1	NA	1	1	Yes	249	NA	NA	24	NA	0	NA	NA	6	NA	249	0	0	NA	NA	24	NA	238	0	0	Yes (skip remainder)
9-19-2017 17:54:02	Sophie	2016	Brahmapurkar	Death and defaulted trends among registered TB cases at Jagdalpur TU in Bastar district of Chattisgarh, India	Chhattisgarh	TB patients registered at TU in Jagdalpur between 2010 and 2014	Primary/secondary center (ie DOTS center, private clinic)	NA	NA	NA	0.299	NA	NA	0	0.203	NA	NA	NA	NA	NA	Yes	2533	NA	NA	NA	NA	94	NA	NA	NA	NA	2533	94	437
9-19-2017 17:48:04	Sophie	2016	Brahmapurkar	TREATMENT OUTCOME OF REGISTERED TUBERCULOSIS CASES FOR YEAR 2013 IN TUBERCULOSIS UNIT IN TRIBAL DISTRICT BASTAR OF CHHATTISGARH, INDIA	Chhattisgarh	TB patients registered in 2013 at TU in Jagdalpur	Primary/secondary center (ie DOTS center, private clinic)	NA	mean	NA	0.293	0.011	0	0	0.201	0.205	NA	NA	NA	NA	Yes	468	NA	NA	NA	NA	10	NA	NA	NA	NA	468	10	74								No (fill remainder)	NA	NA	NA	NA	463	10	73
9-19-2017 18:01:32	Sophie	2017	Chandra	Factors Determining the Clinical Spectrum, Course and Response to Treatment, and Complications in Seronegative Patients with Central Nervous System Tuberculosis	Karnataka	CNS TB patients seeking trt at medical institute between Oct 2011 and Dec 2012	Tertiary center (ie hospital or other specialized care center)	27.77	median	NA	0.511	NA	NA	0	NA	1	NA	0.279	NA	NA	Unclear	43	NA	NA	NA	NA	3	NA	NA	NA	NA	43	3	NA
9-19-2017 18:09:45	Sophie	2014	Chennaveerappa	TB­DOTS Outcome in Relation to HIV Status: Experience in a Medical College	Karnataka	Patients being treated at tertiary teaching hospital in South India	Tertiary center (ie hospital or other specialized care center)	NA	mean	0.064	0.35	0.146	NA	0	0.211	0.304	0.493	NA	NA	NA	Yes	280	NA	6	8	NA	28	NA	6	8	NA	280	28	20								No (fill remainder)	NA	NA	NA	NA	239	20	17
9-20-2017 11:43:50	Sophie	2015	Daley	Adjunctive vitamin D for treatment of active tuberculosis in India: a randomised, double-blind, placebo-controlled trial	Tamil Nadu	Participants (aged 18–75 years) who were HIV negative and had pulmonary tuberculosis, with at least one documented positive sputum smear, treated at RNTCP clinics, who had taken one dose of ATT or fewer	Unclear	43.7	mean	0	0.2	0	0	0	NA	0	1	NA	1	NA	Yes	126	NA	NA	6	NA	1	NA	NA	6	NA	126	1	16								Yes (skip remainder)
9-20-2017 12:03:18	Sophie	2014	Dandekar	THE FATE OF TUBERCULOSIS CASES AFTER TWO YEARS OF DOTS CHEMOTHERAPY IN AURANGABAD CITY, MAHARASHTRA	Maharashtra	TB patients registered with RNTCP in Aurangabad in 2006	Primary/secondary center (ie DOTS center, private clinic)	NA	NA	NA	0.42	0.0066	NA	0	0.203	0.306	0.306	NA	NA	NA	Yes	304	NA	NA	24	NA	40	NA	NA	NA	NA	304	12	14	NA	NA	18	NA	278	28	0
9-20-2017 12:38:02	Sophie	2014	Das	HIV, multidrug-resistant TB and depressive symptoms: when three conditions collide	Maharashtra	Adult MDR TB/HIV patients treated at MSF clinic in Mumbai between Aug 2012 and March 2014 with mental health assessment performed before trt initiation	Tertiary center (ie hospital or other specialized care center)	NA	NA	0	NA	1	1	NGO	NA	NA	NA	NA	NA	NA	Yes	45	NA	NA	3	NA	1	NA	NA	3	NA	45	1	0
9-20-2017 12:46:20	Sophie	2015	Dave	Direct Observation of Treatment Provided by a Family Member as Compared to Non- Family Member among Children with New Tuberculosis: A Pragmatic, Non-Inferiority, Cluster-Randomized Trial in Gujarat, India	Gujarat	Children aged <15 years with newly diagnosed TB and registered for treatment under the RNTCP in Gujarat between June 2012 and Sept 2012	Primary/secondary center (ie DOTS center, private clinic)	NA	NA	1	0.491	NA	NA	0	0	0.54	0.162	NA	NA	NA	Yes	265	NA	NA	NA	NA	6	NA	NA	NA	NA	265	6	10
9-20-2017 14:42:15	Sophie	2011	De	Incidence and risk factors of immune reconstitution inflammatory syndrome in HIV-TB coinfected patients	Kolkata	Recently diagnosed HAART naive HIV-TB patients on ATT who started ART after 15 days of ATT, excluded non-adherent patients	Tertiary center (ie hospital or other specialized care center)	NA	NA	NA	0.125	1	NA	0	NA	0.5208	NA	NA	NA	NA	Yes	96	NA	NA	6	NA	9	NA	NA	NA	NA	96	9	NA
9-20-2017 12:57:55	Sophie	2013	Deepa	The Impact of Isoniazid Resistance on the Treatment Outcomes of Smear Positive Re-Treatment Tuberculosis Patients in the State of Andhra Pradesh, India	Andhra Pradesh	Smear positive re-treatment TB	Primary/secondary center (ie DOTS center, private clinic)	NA	NA	NA	0.275	0.062	0	0	1	NA	1	NA	1	1	Yes	1077	NA	24	NA	NA	95	NA	NA	NA	NA	1077	95	140
						patients w/o rif resisistance registered for treatment in three selected districts of Andhra Pradesh from April 2011 to March 2012
3-29-2018 13:24:17	Sophie	2009	Baburao	Study of Tuberculosis cases under RNTCP attending Designated Microscopy Centre at Pravara Rural Hospital, Loni	Uttar Pradesh	DMC patients registered from Jan 2006 to June 2008	Primary/secondary center (ie DOTS center, private clinic)	NA	NA	NA	0.34	NA	NA	0	NA	0.5	NA	NA	NA	NA	Yes	611	NA	NA	NA	NA	4	NA	NA	NA	NA	611	4	503
4-23-2018 15:34:22	Sophie	2010	Bhardwaj	Evaluation of adequacy of short-course chemotherapy for extraspinal osteoarticular tuberculosis using 99mTc ciprofloxacin scan	Delhi	Spinal TB patients treated at tertiary hospital between Oct 2006 and Jan 2008	Tertiary center (ie hospital or other specialized care center)	23	mean	0.2	0.6	NA	NA	0	NA	1	NA	NA	NA	NA	Yes	25	NA	30	NA	NA	0	NA	NA	NA	NA	25	0	0	NA	NA	24	NA	25	0	0
4-19-2018 16:22:13	Sophie	2013	Chaudhri	Impact of psychiatric profile and personality trait on directly observed tuberculosis treatment outcome	Uttar Pradesh	Adult new TB patients with psychiatric disorder diagnosed at DMC or initiated at DOTS center between Jan 2008 and Jan 2009, control arm of RCT on psychiatric intervention	Tertiary center (ie hospital or other specialized care center)	28.09	mean	0	0.47	0	0	0	0	NA	NA	0.284	NA	NA	Yes	88	NA	NA	6	NA	0	NA	NA	6	NA	88	0	22								Yes (skip remainder)
3-28-2018 14:19:49	Sophie	2016	Das	Initial Sputum Smear Grading Is A Predictor Of Smear Conversion And Treatment Outcome In Pulmonary Tuberculosis: A Retrospective Cohort Study	West Bengal	SS+ patients registered at TU between Sep 2014 to Aug 2015	Primary/secondary center (ie DOTS center, private clinic)	43	mean	NA	0.3255	NA	NA	0	0	0	1	NA	1	NA	Yes	355	NA	NA	NA	NA	3	NA	NA	NA	NA	355	3	9
3-28-2018 16:20:24	Sophie	2013	Dave	Assessment Of Long-Term Outcome Among New Smear Positive Pulmonary Tb Patients Treated With Intermittent Regimen Under Rntcp – A Retrospective Cohort Study	Gujarat	Cured/Treatment completed NSP patients who finished between Jan and June 2009	Primary/secondary center (ie DOTS center, private clinic)	NA	NA	0.005	0.248	NA	NA	0	0.014	0	1	0.586	1	NA	Yes	706	NA	8	24	NA	39												706	39	49
3-28-2018 15:56:50	Sophie	2015	Dave	Has introduction of rapid drug susceptibility testing at diagnosis impacted treatment outcomes among previously treated tuberculosis patients in Gujarat, India?	Gujarat	All SS+ previously treated patients registered with RNTCP Jan-Jun 2013 in Gujarat	Primary/secondary center (ie DOTS center, private clinic)	NA	NA	0.007	0.23	0.02	0	0	1	0	1	NA	1	0.91	Yes	5829	NA	8	NA	NA	539	NA	NA	NA	NA	5829	539	856
9-20-2017 13:38:56	Sophie	2014	Dewan	Early Outcome of Intermittent Directly Observed Treatment– Short Course, for Tuberculous Meningitis in Children: A Descriptive Analysis	Delhi	Children with TBM admitted to medical college hospital between May 2008 and March 2009	Tertiary center (ie hospital or other specialized care center)	4	mean	1	0.5	0	0	0	NA	1	NA	0.6	NA	NA	Yes	30	NA	NA	2	NA	12	NA	NA	2	NA	30	12	0
9-20-2017 13:45:17	Sophie	2016	Dhawan	Predictors of Neurological Outcome of Tuberculous Meningitis in Childhood: A Prospective Cohort Study From a Developing Country	NA	Children with TBM at a research/treaching hospital in N. India	Tertiary center (ie hospital or other specialized care center)	NA	NA	1	0.385	0	0	0	NA	1	NA	NA	NA	NA	Yes	130	NA	6	12	NA	39					130	39	0
9-20-2017 13:49:40	Sophie	2009	Dhingra	TUBERCULOSIS MORTALITY TRENDS IN DELHI AFTER IMPLEMENTATION OF RNTCP	Delhi	All Delhi patients registered with RNTCP in 2006	Primary/secondary center (ie DOTS center, private clinic)	NA	NA	NA	NA	NA	NA	0	0.2239	NA	NA	NA	NA	NA	Yes	47608	NA	NA	NA	NA	1197	NA	NA	NA	NA	47608	1197	NA
9-20-2017 14:32:31	Sophie	2013	Dholakia	Clinical profile and treatment outcomes of drug-resistant tuberculosis before directly observed treatment strategy plus: Lessons for the program	Maharashtra	DR TB patients attending a TU in Mumbai between Aug 2006 and Nov 2010	Primary/secondary center (ie DOTS center, private clinic)	31	mean	0	0.5	0.088	1	0	0.93	0.137	NA	NA	1	1	Yes	29	NA	NA	24	NA	5	NA	NA	24	NA	29	5	6
9-21-2017 16:21:11	Sophie	2014	Duraisamy	Does Alcohol Consumption during Multidrug-resistant Tuberculosis Treatment Affect Outcome?: A Population-based Study in Kerala, India	Kerala	Culture-confirmed MDR TB patients treated under Kerala RNTCP between Jan 2009 and June 2010	Primary/secondary center (ie DOTS center, private clinic)	45	median	NA	0.223	0.06	1	0	0.989	NA	NA	NA	NA	1	Yes	179	NA	NA	24	NA	30	NA	NA	24	NA	179	30	26
9-20-2017 15:20:02	Sophie	2013	Garg	Evaluation of prognostic factors in medically treated patients of spinal tuberculosis	Uttar Pradesh	Spinal TB patients at Med. uni hospital July 2010 to Dec 2011	Tertiary center (ie hospital or other specialized care center)	40.77	mean	NA	0.429	0	0	0	NA	1	0.229	NA	1	NA	Yes	78	NA	NA	6	NA	0	NA	NA	6	NA	78	0	2
9-20-2017 15:29:51	Sophie	2011	George	Predictors of mortality in patients with meningeal tuberculosis	Kerala	TBM patients treated at govt hospital between Jan 2006 and Dec 2008	Tertiary center (ie hospital or other specialized care center)	NA	NA	NA	NA	NA	NA	0	NA	1	0	NA	NA	NA	Yes	98	NA	NA	NA	NA	27	NA	NA	NA	NA	98	27
9-21-2017 11:48:28	Sophie	2016	Gohel	A study of 150 cases of intraperitoneal tuberculosis.	Gujarat	Intraperitoneal TB treated at hospital between 2006 and 2009	Tertiary center (ie hospital or other specialized care center)	NA	mean	NA	0.213	0.0266	NA	0	NA	1	NA	NA	0.9733	na	Yes	150	NA	NA	NA	NA	18	NA	NA	NA	NA	150	12	NA
9-20-2017 15:36:46	Sophie	2015	Gosavi	A STEP TOWARDS CONTROL OF MULTIDRUG RESISTANT TUBERCULOSIS: HOSPITAL BASED STUDY FROM NASHIK INDIA	Maharashtra	MDR TB cases treated at private hospital between Jan 2012 and March 2014	Tertiary center (ie hospital or other specialized care center)	NA	NA	0.009	0.343	0	1	1	0.994	0.006	NA	NA	NA	NA	Yes	353	NA	NA	NA	NA	48	NA	NA	NA	NA	353	48	60								Yes (skip remainder)
4-17-2018 15:58:47	Sophie	2012	Goyal	Clinical and radiological prognostic indicators in childhood tuberculous meningitis	Uttar Pradesh	Pediatric TBM patients treated at tertiary govt hospital between Sep 2010 and Aug 2011	Tertiary center (ie hospital or other specialized care center)	NA	NA	1	0.33	0	NA	0	NA	1	NA	0.208	NA	NA	Yes	53	NA	NA	3	NA	17	NA	NA		NA	53	17	0								Yes (skip remainder)
3-29-2018 14:04:33	Sophie	2015	Gupta	Spinal Cord and Spinal Nerve Root Involvement (Myeloradiculopathy) in Tuberculous Meningitis	Uttar Pradesh	TBM patients diagnosed at government hospital between Nov 2011 and Nov 2013	Tertiary center (ie hospital or other specialized care center)	30.2	mean	NA	0.451	NA	0	0	NA	1	NA	NA	0.423	NA	Yes	71	NA	NA	6	NA	13	NA	NA	6	NA	71	13	0
9-21-2017 9:51:24	Sophie	2012	Isaakidis	Adverse Events among HIV/MDR-TB Co-Infected Patients Receiving Antiretroviral and Second Line Anti-TB Treatment in Mumbai, India	Maharashtra	MDR-TB patients who were initiated on ATT and ART between May 2007 and Sep 2011 at MSF clinic in Mumbai	Tertiary center (ie hospital or other specialized care center)	35.5	median	NA	0.433	1	1	NGO	0.925	0.299	NA	NA	0.791	1	Yes	67	10	0.5	30	NA	14	10	0.5	30	NA	67	14	9
9-21-2017 9:32:21	Sophie	2011	Isaakidis	Ambulatory Multi-Drug Resistant Tuberculosis Treatment Outcomes in a Cohort of HIV-Infected Patients in a Slum Setting in Mumbai, India	Maharashtra	HIV MDR TB patients treated at an outpatient MSF clinic in Mumbai between May 2007 and May 2011	Tertiary center (ie hospital or other specialized care center)	35	median	NA	0.44	1	1	NGO	0.879	0.138	0.43	NA	0.758	0.81	Yes	58	NA	NA	24	NA	13	NA	NA	24	NA	58	13	7
9-21-2017 9:40:46	Sophie	2015	Isaakidis	Outcomes in Adolescents Undergoing Treatment for Drug-Resistant Tuberculosis in Mumbai	Maharashtra	Adolescent DR-TB patients treated at MSF clinic in Mumbai between July 2007 and April 2015	Tertiary center (ie hospital or other specialized care center)	15	median	NA	0.7	0.6	1	NGO	NA	NA	NA	NA	0.914	0.91	Yes	44	NA	NA	NA	NA	9	NA	NA	NA	NA	44	9	22
3-28-2018 17:22:52	Sophie	2013	Isaakidis	Poor Outcomes in a Cohort of HIV-Infected Adolescents Undergoing Treatment for Multidrug-Resistant Tuberculosis in Mumbai, India	Maharashtra	MSF treated teen MDR TB patients, Jul 2007 to Jan 2013	Primary/secondary center (ie DOTS center, private clinic)	16	median	0.36	0.54	1	1	NGO	0.91	0.545	0.455	NA	1	1	Yes	8	NA	NA	NA	NA	1	13.125	NA	NA	NA	8	1	0
9-21-2017 10:22:19	Sophie	2011	Iype	In-hospital mortality of intermittent vs daily antitubercular regimen in patients with meningeal tuberculosis - a retrospective study	Kerala	TBM patients treated at medical college in Kerala between jan 2006 and Dec 2009	Tertiary center (ie hospital or other specialized care center)	na		NA	0.398	0.102	NA	0	NA	1	NA	NA	NA	NA	Yes	98	na	NA	NA	NA	27		NA	NA	NA	98	27	NA
9-21-2017 10:35:16	Sophie	2014	Iype	Major outcomes of patients with tuberculous meningitis on directly observed thrice a week regime	Kerala	Adult TBM patients registered under RNTCP between Jan 2010 and Dec 2011 with Thwaites index 4 or below	Primary/secondary center (ie DOTS center, private clinic)	36	median	na	0.49	NA	0	0	0.046	1	0	NA	0.0426	NA	Yes	47	NA	NA	NA	NA	8	NA	NA	NA	NA	47	10	2	NA	NA		NA	35	0	0
9-21-2017 11:01:16	Sophie	2009	Iype	Preliminary report of directly observed treatment, short course in tuberculous meningitis	NA	TBM patients at medical college treated between Nov 2006 and Apr 2008	Tertiary center (ie hospital or other specialized care center)	28.5	median	0.083	0.42	0	0	0	NA	1	NA	NA	NA	NA	Yes	12	NA	NA	NA	NA	3	NA	NA	NA	NA	12	3	NA								Yes (skip remainder)
9-21-2017 11:22:08	Sophie	2010	Jain	Outcomes of category III and I in immunocompetent patients of tuberculous lymphadenopathy treated in revised national tuberculosis control programme	Madhya Pradesh	All CAT I and III TB lymphadenopathy treated at hospital in Indore	Tertiary center (ie hospital or other specialized care center)	25.2	mean	0	0.598	NA	0	0	NA	1	NA	NA	NA	NA	Yes	295	NA	NA	6	NA	0	NA	NA	6	NA	295	0	NA
9-21-2017 11:36:05	Sophie	2013	Jain	Pediatric Tuberculosis in Young Children in India: A Prospective Study	Maharashtra	Children under 5 with suspected TB treated at government hospital and associated clinic between Aug 2010 and Mar 2012	In and outpatient hospital patients	2.6	median	1	0.46	0.1	NA	0	NA	0.46	NA	0.29	0.269	1	Yes	26	NA	NA	12	NA	3			12		26	3
9-21-2017 11:15:30	Sophie	2011	Jain	Profile of patients with gastrointestinal TB at a tertiary care centre in western India	Maharashtra	Patients with abdominal TB treated at a Mumbai hospital between Jan and Dec 2009	Tertiary center (ie hospital or other specialized care center)	41.6	mean	0	0.56	0.063	NA	0	NA	1	NA	NA	NA	NA	Yes	32	NA	NA	12	NA	2	NA	NA	12	NA	32	2	0
9-21-2017 11:07:07	Sophie	2014	Jain	Treatment outcome of standardized regimen in patients with multidrug resistant tuberculosis	NA	All Cat IV patients treated under RNTCP in an area in W. India between Jan 2009 and Dec 2009	Tertiary center (ie hospital or other specialized care center)	31.42	mean	NA	0.38	NA	1	0	0.94	NA	1	NA	1	1	Yes	130	NA	NA	24	NA	25	NA	NA	24	NA	130	25	30
9-21-2017 11:58:36	Sophie	2015	Jha	Definite (microbiologically confirmed) tuberculous meningitis: predictors and prognostic impact	Uttar Pradesh	Adult TBM patients at a teritiary hospital between Oct 2012 and Jan 2014	Tertiary center (ie hospital or other specialized care center)	NA	NA	0	0.51	NA	0	0	0.11	1	NA	NA	NA	NA	Yes	118	NA	na	6	NA	20	NA	NA	6	NA	118	20	0
9-21-2017 13:31:47	Sophie	2011	Joseph	Outcome of standardized treatment for patients with MDR­TB from Tamil Nadu, India	Tamil Nadu	DST confirmed adult MDR TB patients treated in Chennai RNTCP program between June 2006 and Sep 2007	Tertiary center (ie hospital or other specialized care center)	NA	NA	0	0.34	NA	1	0	1	0	1	0.61	1	1	Yes	38	NA	NA	24	NA	3	NA	NA	24	NA	38	3	5
9-21-2017 13:23:39	Sophie	2011	Joseph	Treatment outcomes among new smear positive and retreatment cases of tuberculosis in Mangalore, South India – a descriptive study.	Karnataka	CAT I (NSP) and II patients registered at Mangalore TU between June 2008 and May 2009	Primary/secondary center (ie DOTS center, private clinic)	38.78	mean	NA	0.217	NA	0	0	0.259	NA	NA	0.671	NA	NA	Yes	286	NA	NA	NA	NA	0	NA	NA	NA	NA	286	0	31
9-21-2017 14:12:12	Sophie	2016	Kadarkar	Correlates of non-compliance to follow up sputum examination and treatment outcomes among tuberculosis patients under RNTCP in tribal area of Thane district	Maharashtra	TB patients registered in Ganeshpuri DTC Jan to Dec 2013	Primary/secondary center (ie DOTS center, private clinic)	NA	NA	0.07	0.38	0.091	0	0	0.151	0.22	0.603	NA	NA	NA	Yes	126	NA	NA	NA	NA	11	NA	NA	NA	NA	126	11	4
9-21-2017 14:26:54	Sophie	2014	Kalita	Predictors of paradoxical tuberculoma in tuberculous meningitis	NA	Microbiologically confirmed TBM patients treated at a teritiary hospital between Aug 2009 and Feb 2012	Tertiary center (ie hospital or other specialized care center)	33.5	median	0	0.38	0	0	0	NA	1	NA	NA	1	NA	Yes	34	NA	NA	6	NA	2	NA	NA	NA	NA	34	2	0								Yes (skip remainder)
9-21-2017 14:20:14	Sophie	2014	Kalita	Safety and efficacy of levofloxacin versus rifampicin in tuberculous meningitis: an open-label randomized controlled trial	NA	Adult new TBM patients treated at tertiary medical center between Jul 20079 and June 2012	Tertiary center (ie hospital or other specialized care center)	38	mean	0	0.4	0.05	0	0	0	1	NA	NA	0.4	NA	Yes	60	NA	NA	6	NA	23	NA	NA		NA	60	23	4
9-21-2017 14:43:17	Sophie	2016	Kapadia	ADVERSE DRUG REACTIONS AND OUTCOME ANALYSIS OF MDR TB PATIENTS ON DOTS PLUS REGIMEN	Gujarat	MDR TB patients who completed treatment between Aug 2007 and June 2014 in Ahmedabad	Primary/secondary center (ie DOTS center, private clinic)	34	mean	0	0.4019	0.0294	1	0	NA	NA	0	NA	1	1	Yes	102	NA	NA	NA	NA	26	NA	NA	NA	NA	102	26	21
9-21-2017 16:11:31	Sophie	2011	Karmakar	Clinical Characteristics of Tuberculosis-Associated Immune Reconstitution Inflammatory Syndrome in North Indian Population of HIV/AIDS Patients Receiving HAART	Delhi	HIV-TB ART-naive patients treated a Delhi hospital ART clinic	Tertiary center (ie hospital or other specialized care center)	36	mean	0	0.2	1	NA	0	NA	0.8	NA	NA	NA	1	Yes	134	NA	NA	3	NA	7	NA	3	NA	NA	134	7	4
9-21-2017 16:35:55	Sophie	2015	Kaur	Prospective Analysis of 55 Cases of Tuberculosis Meningitis (TBM) in North India	Chandigarh	TBM patients treated in a tertiary referral centre between Aug 2010 and Feb 2011	Tertiary center (ie hospital or other specialized care center)	36.42	mean	NA	0.382	0.0727	NA	0	NA	1	0.0555	NA	0.1636	NA	Yes	55	NA	NA	NA	NA	24	NA	NA	NA	NA	55	24	0
9-21-2017 16:57:09	Sophie	2016	Kumar	Prevalence and outcome of headache in tuberculous meningitis	Uttar Pradesh	New HIV- TBM patients with headache attending tertiary hospital between Oct 2012 and March 2014	Tertiary center (ie hospital or other specialized care center)	32.54	mean	NA	0.537	0	0	0	NA	1	0.242	NA	NA	0	Yes	95	NA	NA	6	NA	15	NA	NA	NA	NA	95	15	0								Yes (skip remainder)
4-23-2018 15:44:59	Sophie	2014	Lal	Study of gastro intestinal tuberculosis and role of surgery in its management in Navi Mumbai: analysis of 50 cases	Maharashtra	GI TB patients treated at private hospital between Aug 2010 and Oct 2012	Tertiary center (ie hospital or other specialized care center)	36.84	mean	NA	0.54	NA	0	1	NA	1	NA	NA	NA	NA	Yes	50	NA	4	48	NA	3					50	6	na
3-29-2018 14:23:54	Sophie	2014	Lodha	Effect of micronutrient supplementation on treatment outcomes in children with intrathoracic tuberculosis: a randomized controlled trial	Delhi	Pediatric intrathorasic TB patients in control arm of micronutrient RTC, Jan 2008 to Jun 2012	Tertiary center (ie hospital or other specialized care center)	8.82	mean	1	0.63	0.01	0	0	0	0.28	0.44	0.1	NA	NA	Yes	100	NA	NA	6	NA	0	NA	NA	6	NA	100	0	3
9-21-2017 17:05:51	Sophie	2014	Lone	Impact of clinico­radiological parameters on the outcome of treatment in brain tuberculosis	Jammu and Kashmir	Brain TB patients presenting at tertiary hospital between Nov 2009 and Nov 2011	Tertiary center (ie hospital or other specialized care center)	30.85	mean	NA	0.557	NA	0	0	NA	1	NA	NA	NA	0	Yes	61	12	6	18	NA	5	NA	NA	NA	NA	61	5	7
9-21-2017 17:15:09	Sophie	2015	Makharia	Intermittent Directly Observed Therapy for Abdominal Tuberculosis: A Multicenter Randomized Controlled Trial Comparing 6 Months Versus 9 Months of Therapy	NA	Adult HIV- new abdominal TB patients at three tertiary centers	Tertiary center (ie hospital or other specialized care center)	34	mean	0	0.45	0	0	0	na	1	NA	NA	1	0	Yes	191	NA	NA	21	NA	6	NA	NA	9	NA	191	6	19	NA	NA	12	NA	152	0	8	Yes (skip remainder)
3-26-2018 14:57:52	Sophie	2013	Malhotra	Corticosteroids (dexamethasone versus intravenous methylprednisolone) in patients with tuberculous meningitis	Uttar Pradesh	Control arm of RTC in adult TBM patients treated at govt hospital between Jan 2006 and Jul 2007	Tertiary center (ie hospital or other specialized care center)	32.87	mean	0	0.5333	0	0	0	NA	1	NA	NA	NA	NA	Yes	32	NA	NA	10	NA	13	NA	NA	10	NA	32	13	2
9-25-2017 13:46:41	Sophie	2013	Mandal	Comparing the Daily Versus the Intermittent Regimens of the Anti-Tubercular Chemotherapy in the Initial Intensive Phase in Non-HIV, Sputum Positive, Pulmonary Tuberculosis Patients	West Bengal	HIV- sputum positive PTB patients at tertiary care center between Jan 2010 and Dec 2011	Tertiary center (ie hospital or other specialized care center)	NA	NA	NA	0.2326	0	0	0	0.373	0	1	NA	1	NA	Yes	83	NA	NA	3	NA	0	NA	NA	3	NA	83	0	6								Yes (skip remainder)
9-25-2017 14:30:18	Sophie	2007	Mishra	A study of effectiveness of DOTS on tuberculosis patients treated under TNRCP programme	Madhya Pradesh	Patients registered at DOTS centres between Jul and Sep 2006 in Gwalior	Primary/secondary center (ie DOTS center, private clinic)	NA	NA	NA	0.44	NA	0	0	0.279	0.137	NA	NA	NA	NA	Yes	312	NA	NA	NA	NA	12	NA	NA	NA	NA	312	12	43
4-19-2018 16:54:12	Sophie	2011	Mukhopadhyay	Comparative Analysis of RNTCP Indicators in a Rural and an Urban Tuberculosis Unit of Burdwan District in West Bengal	West Bengal	Patients at TU in 2007	Primary/secondary center (ie DOTS center, private clinic)	NA	NA	NA	0.251	NA	NA	0	NA	0.0846	NA	0.382	NA	NA	Yes	898	NA	NA	NA	NA	29	NA	NA	NA	NA	898	29	80
3-27-2018 16:20:54	Sophie	2011	Nagaraja	How Do Patients Who Fail First-Line TB Treatment but Who Are Not Placed on an MDR-TB Regimen Fare in South India?	Andhra Pradesh	Re-treatment resistant RNTCP patients who were not given CAT IV	Primary/secondary center (ie DOTS center, private clinic)	36	median	NA	0.3	NA	0	0	1	NA	NA	NA	NA	1	Yes	202	NA	NA	NA	NA	36	NA	NA	NA	NA	202	36	14
3-27-2018 16:30:07	Sophie	2015	Naik	Treatment Outcome of Patients with Extrapulmonary Tuberculosis on DOTS in a Teaching Hospital	Karnataka	RNTCP treated EPTB patients diagnosed at private teaching hospital between 2010 and 2012	Tertiary center (ie hospital or other specialized care center)	NA	NA	NA	0.394	0.037	NA	0	NA	1	NA	NA	NA	NA	Yes	669	NA	NA	NA	NA	65	NA	NA	NA	NA	669	65	53
9-20-2017 14:49:39	Sophie	2016	Nair	Impact of rapid molecular diagnostic tests on time to treatment initiation and outcomes in patients with multidrug-resistant TB, Tamil Nadu, India	Tamil Nadu	MDR-TB patients in Tamil Nadu diagnosed with culture and sputum smear tresting between Sep 2010 and Sep 2011	Primary/secondary center (ie DOTS center, private clinic)	NA	NA	0.0019	0.26	0.043	1	0	0.296	0	NA	NA	1	1	Yes	524	NA	NA	NA	NA	99	NA	NA	NA	NA	524	99	211
3-27-2018 16:41:25	Sophie	2017	Nair	Predictors of unfavourable treatment outcome in patients with multidrug-resistant tuberculosis in India	Kerala, Delhi and West Bengal	all patients en- rolled for MDR-TB treatment in three states from Jan 2009 to Dec 2011	Primary/secondary center (ie DOTS center, private clinic)	NA	NA	0.02	0.32	0.019	1	0	0.9	na	NA	NA	1	1	Yes	788	NA	NA	24	NA	137	NA	NA	NA	NA	788	137	137
3-27-2018 16:55:05	Sophie	2012	Nelliyanil	A Study Of The Socio-Demographic Profile And Treatment Outcome Of Paediatric Tuberculosis Patients In Bangalore Mahanagar Palike Area	Karnataka	Ped patients registered in 2009	Primary/secondary center (ie DOTS center, private clinic)	7.5	mean	1	0.6268	0.004	0	0	0.053	0.435	0.048	NA	NA	NA	Yes	209	NA	NA	NA	NA	1	NA	NA	NA	NA	209	1	0
3-28-2018 14:05:09	Sophie	2015	Padda	Treatment outcome of TB patients in a district of north India: a three year study	Punjab	RNTCP patients registered between Jan 2011 and Dec 2013	Primary/secondary center (ie DOTS center, private clinic)	NA	NA	NA	NA	NA	NA	0	0.143	0.323	0.591	NA	NA	NA	Yes	2571	NA	NA	NA	NA	85	NA	NA	NA	NA	2571	85	65
3-28-2018 14:27:55	Sophie	2014	Panigatti	Profile and Outcome of Childhood Tuberculosis Treated with DOTS—An Observational Study	Karnataka	Pediatric cases at govt hospital receiving std DOTS from Nov 2009 to Apr 2011	Tertiary center (ie hospital or other specialized care center)	6	mean	1	0.516	0.075	0	0	NA	0.624	0.14	NA	NA	NA	Yes	93	NA	NA	NA	NA	1	NA	NA	NA	NA	93	1	4
3-28-2018 16:28:49	Sophie	2014	Parida	Comparison of Directly Observed Treatment Short Course (DOTS) with Self-Administered Therapy in Pulmonary Tuberculosis in Udupi District of Southern India	Bangalore	PTB patients diagnosed between Mar 2010 and Feb 2011, DOT arm of study	Tertiary center (ie hospital or other specialized care center)	43.63	mean	0	0.253	0	0	0	0.253	0	1	NA	1	NA	Yes	75	NA	NA	NA	NA	8	NA	NA	NA	NA	75	8	6								Yes (skip remainder)
3-26-2018 14:46:45	Sophie	2016	Patel	A STUDY OF THE TIMING OF DEATH IN PATIENTS WITH TUBERCULOSIS WHO DIE DURING ANTI-TUBERCULOSIS TREATMENT	Gujarat	All TB patients treated between Jan 2007 and Apr 2012 at charitable hospital	Tertiary center (ie hospital or other specialized care center)	45	mean	NA	NA	NA	NA	0	0.18	0.24	NA	NA	NA	NA	Yes	376	NA	NA	na	NA	41	NA	NA	NA	NA	376	41	24
3-28-2018 16:45:11	Sophie	2016	Patel	Treatment outcome among cases of multidrug-resistant tuberculosis (MDR TB) in Western India: A prospective study	Gujarat	MDR patients registered at DOTS centre in govt hospital, Feb to Dec 2010	Primary/secondary center (ie DOTS center, private clinic)	34.83	mean	0	0.2816	0.014	1	0	0.8344	NA	NA	0.211	1	1	Yes	145	NA	NA	24	NA	43	NA	NA	24	NA	145	43	35								No (fill remainder)	NA	NA	24	NA	143	43	34
3-28-2018 17:15:08	Sophie	2014	Pathan	Hiv Serostatus And Treatment Outcome Among Patients Registered Under Rntcp	Gujarat	TB patients registered with the RNTCP in 2009	Primary/secondary center (ie DOTS center, private clinic)	NA	NA	0	0.17	0.306	0	0	0.241	0.167	na	NA	NA	NA	Yes	395	NA	NA	NA	NA	32	NA	NA	NA	NA	395	32	18								No (fill remainder)	NA	NA	NA	NA	274	9	6
3-28-2018 17:34:16	Sophie	2013	Phageshwar	Incidence of Multidrug-Resistant (MDR) and Extensively drug Resistant (XDR) Tuberculosis among Different age Groups in Tertiary Care Hospitals of Chandigarh, India	Punjab	PTB patients registered to RNTCP at govt hospital between Mar 2008 and Feb 2012	Tertiary center (ie hospital or other specialized care center)	38	mean	NA	0.418	0.019	1	0	NA	0	NA	NA	1	1	Yes	52	NA	NA	24	NA	11	NA	NA	24	NA	52	11	4
3-29-2018 13:32:59	Sophie	2017	Piparva	Treatment Outcome Of Tuberculosis Patients On Dots Therapy For Category 1 And 2 At District Tuberculosis Centre	Gujarat	Cat I and II patients registered at DTC in 2013 and 2014	Primary/secondary center (ie DOTS center, private clinic)	35.58	mean	0.559	0.2895	0.0283	0	0	0.193	0.2199	0.8814	NA	NA	NA	Yes	1340	NA	NA	NA	NA	55	NA	NA	NA	NA	1340	55	55
3-29-2018 14:13:53	Sophie	2009	Raizada	Linking HIV-Infected TB Patients to Cotrimoxazole Prophylaxis and Antiretroviral Treatment in India	Andhra Pradesh	TB-HIV patients reported to RNTCP Mar to Aug 2007	Primary/secondary center (ie DOTS center, private clinic)	34	median	0.001	0.3	1	NA	0	0.135	0.249	NA	NA	NA	NA	Yes	734	NA	NA	NA	NA	130	NA	NA	NA	NA	734	130	55
4-17-2018 13:45:15	Sophie	2017	Ramachandran	Factors Influencing Tuberculosis Treatment Outcome in Adult Patients Treated with Thrice-Weekly Regimens in India	Tamil Nadu	Adult patients at RNTCP treatment centers from Oct 2013 to Sep 2015	Primary/secondary center (ie DOTS center, private clinic)	38	median	0	0.32	0.01	0	0	NA	0.35	0.46	NA	NA	NA	Yes	1912	NA	NA	NA	NA	31	NA	NA	NA	NA	1912	31	213
3-29-2018 15:59:10	Sophie	2016	Ramachandran	Low Serum Concentrations of Rifampicin and Pyrazinamide Associated with Poor Treatment Outcomes in Children with Tuberculosis Related to HIV Status	Tamil Nandu, Uttar Pradesh, Karnataka	Pediatric TB patients treated at hospital TB centres, 2010-2013	Tertiary center (ie hospital or other specialized care center)	NA	NA	1	0.435	0.478	0	0	0.087	0.578	NA	NA	NA	NA	Yes	161	NA	NA	8	NA	9	NA	NA	8	NA	161	9	na								No (fill remainder)	NA	NA	8	NA	84	1	na
3-26-2018 14:32:37	Sophie	2013	Ramzam	Childhood Tubercular Meningitis: An Institutional Experience and Analysis of Predictors of Outcome	Kashmir	TBM ped patients treated at govt hospital from June 2007 to May 2011	Tertiary center (ie hospital or other specialized care center)	4.5	mean	1	0.43	NA	0.03	0	NA	1	0.046	NA	0.611	0.508	Yes	65	NA	NA	6	NA	4	NA	NA	6	NA	65	4	5
9-20-2017 13:32:07	Sophie	2016	Rathee	Comparative study of clinico‐bacterio‐radiological pro le and treatment outcome of smokers and nonsmokers suffering from pulmonary tuberculosis	NA	Adult pulmonary DS TB patients registered with RNTCP	Tertiary center (ie hospital or other specialized care center)	31.22	mean	0	0.3465	NA	0	0	NA	0	NA	NA	NA	NA	Yes	101	NA	NA	NA	NA	0	NA	NA	NA	NA	101	0	16
4-20-2018 11:47:56	Sophie	2013	Raut	Hydrocephalus in tuberculous meningitis: Incidence, its predictive factors and impact on the prognosis	Uttar Pradesh	TBM patients at tertiary state university hospital treated from Oct 2010 to Aug 2012	Tertiary center (ie hospital or other specialized care center)	30.1	mean	0	0.463	0	0	0	NA	1	NA	NA	0.45	NA	Yes	80	NA	NA	6	NA	10	NA	NA	6	NA	80	10	4								Yes (skip remainder)
3-29-2018 13:39:52	Sophie	2015	Sadana	Socio-Demographic Factors Affecting The Treatment Outcome In Patients Of Tuberculosis	Punjab	Cat I, II and III patients registered at DTC between Apr 2010 and Mar 2011	Primary/secondary center (ie DOTS center, private clinic)	NA	NA	0.0921	0.421	NA	0	0	0.215	NA	NA	NA	NA	NA	Yes	326	NA	NA	8	NA	36
4-17-2018 13:53:59	Sophie	2016	Saha	Predictors of Treatment Outcome for Retreatment Pulmonary Tuberculosis Cases among Tribal People of an Eastern India District: A Prospective Cohort Study	West Bengal	Retreatment tribal TB cases registered in TUs in 2013	Primary/secondary center (ie DOTS center, private clinic)	NA	NA	NA	0.158	NA	0	0	1	NA	1	0.306	NA	NA	Yes	177	na	NA	12	NA	11		NA	12	NA	177	11	33
4-17-2018 14:02:20	Sophie	2016	Samual	Relationship between Nutritional Support and Tuberculosis Treatment Outcomes in West Bengal, India	West Bengal	SSP PTB patients living below poverty line registered at TU between 2012 and 2013, some received nutritional support but not RCT	Primary/secondary center (ie DOTS center, private clinic)	NA	NA	0.01	0.27	NA	0	0	0.16	0	1	0	1	NA	Yes	573	NA	NA	6	NA	41	NA	NA	6	NA	573	41	42
4-17-2018 15:18:09	Sophie	2014	Sarpal	Treatment Outcome Among the Retreatment Tuberculosis (TB) Patients under RNTCP in Chandigarh, India	Punjab	Retreatment cases registered under RNTCP between Jun 2010 and Dec 2011	Primary/secondary center (ie DOTS center, private clinic)	35.92	mean	0.018	0.361	NA	0	0	1	0.211	NA	NA	NA	NA	Yes	545	NA	NA	NA	NA	23	NA	NA	NA	NA	545	23	32
4-19-2018 15:57:44	Sophie	2010	Satyanarayana	Characteristics and Programme-Defined Treatment Outcomes among Childhood Tuberculosis (TB) Patients under the National TB Programme in Delhi	Delhi	Pediatric TB patients registered with the RNTCP between Jan and June 2008	Primary/secondary center (ie DOTS center, private clinic)	NA	NA	1	0.606	NA	0	0	0.069	0.633	0.153	NA	NA	NA	Yes	1074	NA	NA	8	NA	12	NA	NA	NA	NA	1074	12	36
4-19-2018 16:04:17	Sophie	2011	Satyanarayana	Tuberculosis ‘retreatment others’: profile and treatment outcomes in the state of Andhra Pradesh, India	Andhra Pradesh	Retreatment patients registered at TUs between Jul and Sep 2008	Primary/secondary center (ie DOTS center, private clinic)	NA	NA	0.01	0.331	0.055	0	0	1	0.16	0.01	NA	NA	NA	Yes	1009	NA	NA	9	NA	79	NA	NA	9	NA	1009	79	120
4-17-2018 17:16:17	Sophie	2015	Sharma	Clinicopathologic Spectrum of Cutaneous Tuberculosis: A Retrospective Analysis of 165 Indians	Delhi	BCG vaccinated CTB patients treated at tertiary public hospital	Tertiary center (ie hospital or other specialized care center)	20.03	mean	NA	0.43	0.03	NA	0	NA	1	NA	NA	NA	NA	Yes	165	NA	NA	na	NA	0	NA	NA		NA	165	0	0
4-17-2018 16:56:18	Sophie	2015	Sharma	Comparative Study of Laparoscopic Abdominopelvic and Fallopian Tube Findings Before and After Antitubercular Therapy in Female Genital Tuberculosis With Infertility	Delhi	FGTB patients at tertiary public hospital	Tertiary center (ie hospital or other specialized care center)	28.7	mean	0	1	NA	NA	0	NA	1	NA	NA	NA	NA	Yes	50	NA	NA	12	NA	0	NA	NA	12	NA	50	0	0
4-18-2018 11:19:01	Sophie	2013	Sharma	Directly observed treatment, short course in tuberculous meningitis: Indian perspective	Meghalaya	TBM patients at govt tertiary hospital, diagnosed between Sep 2008 and Mar 2011	Tertiary center (ie hospital or other specialized care center)	NA	NA	0	0.452	0	0	0	NA	1	NA	NA	NA	NA	Yes	42	NA	NA	6	NA	7	NA	NA	6	NA	42	7	0								Yes (skip remainder)
4-17-2018 16:35:05	Sophie	2017	Sharma	Multi drug resistant female genital tuberculosis: A preliminary report	Delhi	Female genital TB patients at tertiary hospital between Jan 2012 and June 2016	Tertiary center (ie hospital or other specialized care center)	23.6	mean	0.167	1	0	1	0	NA	1	0.5	NA	1	1	Yes	6	NA	NA	24	NA	0	NA	NA	24	NA	6	0	0								Yes (skip remainder)
4-17-2018 17:40:58	Sophie	2012	Sharma	Outcomes of Category III DOTS treatment in immunocompetent patients with tuberculosis pleural effusion	Delhi, Andhra Pradesh, Gujarat, Rajasthan	Unilateral pleural effusion patients aged between 15 and 65 years treated as outpatients four tertiary hospitals across India between 2006 and 2011	Primary/secondary center (ie DOTS center, private clinic)	29.6	mean	0	0.273	NA	0	0	na	1	0.017	NA	na	NA	Yes	351	NA	NA	12	NA	3	NA	NA	NA	NA	351	3	43	NA	NA	6	NA	300	0	9
4-19-2018 17:03:41	Sophie	2013	Shastri	TB treatment outcomes among TB-HIV co-infections in Karnataka, India: how do these compare with non-HIV tuberculosis outcomes in the province?	Karnataka	Programmatic data of TB and TB HIV patients registered between Apr 2010 and Mar 2011	Primary/secondary center (ie DOTS center, private clinic)	NA	NA	0	NA	0.111	NA	0	NA	NA	NA	NA	NA	NA	Yes	58446	NA	NA	NA	NA	4467	NA	NA	NA	NA	58446	4467	6184								No (fill remainder)	NA	NA	NA	NA	51966	3670	4557
4-18-2018 11:37:02	Sophie	2014	Shibin	A Case Control Study on Clinical Characteristics And Treatment Outcomes In Tuberculosis Patients With Diabetes in Palakkad District	Kerala	DTC adult TB patients enrolled Jan to Jul 2014	Primary/secondary center (ie DOTS center, private clinic)	NA	NA	0	0.254	0	NA	0	NA	0.269	0.269	NA	NA	NA	Yes	130	NA	NA	7	NA	2	NA	NA	7	NA	130	2	5								Yes (skip remainder)
4-19-2018 17:13:03	Sophie	2014	Shivam	Gender Differentials in Tuberculosis: An Experience from a Rural Tuberculosis Unit of Burdwan District, West Bengal, India	West Bengal	Patients registered at TU between Nov 2010 and Dec 2011	Primary/secondary center (ie DOTS center, private clinic)	NA	NA	0.026	0.239	NA	0	0	0.197	NA	NA	NA	NA	NA	Yes	758	NA	NA	NA	NA	49	NA	NA	NA	NA	758	49	87
4-18-2018 14:09:35	Sophie	2016	Siddiqui	Effect of Diabetes Mellitus on Tuberculosis Treatment Outcome and Adverse Reactions in Patients Receiving Directly Observed Treatment Strategy in India: A Prospective Study	Delhi	TB patients diagnosed at PHC Jan to Sep 2014	Primary/secondary center (ie DOTS center, private clinic)	NA	NA	0	0.446	0	0	0	0.193	0.396	0.44	NA	1	NA	Yes	316	NA	NA	9	NA	10	NA	NA	9	NA	316	10	4								Yes (skip remainder)
4-18-2018 14:57:39	Sophie	2015	Singh	Clinicoradiological Profile of Lower Lung Field Tuberculosis Cases among Young Adult and Elderly People in a Teaching Hospital of Madhya Pradesh, India	Madhya Pradesh	Adult (>12yo) PTB patients treated at public tertiary hospital Jan 2012 to Jan 2015	Tertiary center (ie hospital or other specialized care center)	NA	NA	NA	0.331	0.028	0	0	NA	0	na	NA	NA	NA	Yes	215	NA	NA	NA	NA	52	NA	NA	NA	NA	215	52	12
4-18-2018 16:03:39	Sophie	2016	Singh	Tuberculous lymphadenopathy: Experience from the referral center of Northern India	Madhya Pradesh	TB lymphadenopathy patients (>12 yo) treated at a tertiary hospital between Jul 2013 and Jun 2014	Tertiary center (ie hospital or other specialized care center)	28.45	mean	NA	0.588	NA	0	0	0.098	1	NA	NA	NA	NA	Yes	204	NA	NA	12	NA	0	NA	NA	NA	NA	204	0	0
4-19-2018 14:09:12	Sophie	2012	Sinha	Early versus delayed initiation of antiretroviral therapy for Indian HIV-Infected individuals with tuberculosis on antituberculosis treatment	Delhi	Adult newly diagnosed HIV-TB patients in RCT on the timing of ART initiation relative to ATT, took only delayed ART control arm, treated as outpatients at govt tertiary hospital	Outpatients at tertiary hospital and associated clinics	NA	NA	0	0.16	1	NA	0	0.04	0.22	NA	NA	na	NA	Yes	150	NA	NA	12	NA	16	NA	NA	6	NA	150	10	6	NA	NA	6	NA	134	0	12
4-19-2018 11:50:24	Sophie	2013	Sinha	Nevirapine versus efavirenz-based antiretroviral therapy regimens in antiretroviral-naive patients with HIV and tuberculosis infections in India: a pilot study	Delhi	Newly diagnosed HIV-TB patients at tertiary hospital ART clinic between Sep 2007 and Dec 2012	Tertiary center (ie hospital or other specialized care center)	NA	NA	0	0.17	1	NA	0	0.207	0.526	NA	NA	na	NA	Yes	135	NA	NA	24	NA	23	NA	NA	NA	NA	135	20	14	NA	NA	18	NA	101	3	0
4-17-2018 15:10:17	Sophie	2011	Sinha	The antiretroviral efficacy of highly active antiretroviral therapy and plasma nevirapine concentrations in HIV-TB co-infected Indian patients receiving rifampicin based antituberculosis treatment	Delhi	TB HIV patients at tertiary hospital diagnosed between Sep 2007 and Mar 2011	Tertiary center (ie hospital or other specialized care center)	36.5	mean	0	0.2222	1	NA	0	NA	NA	NA	NA	NA	NA	Yes	63	NA	NA	12	NA	13					63	13	na
4-19-2018 14:21:22	Sophie	2014	Soman	Successful Management of Highly Drug Resistant Tuberculosis with Individualised Drug Susceptibility Testing	Maharashtra	MDR+ and XDR patients treated at a tertiary hospital	Tertiary center (ie hospital or other specialized care center)	NA	NA	NA	0.558	NA	1	1	NA	NA	NA	NA	1	1	Yes	52	NA	NA	24	NA	0	NA	NA	24	NA	52	0	1
4-19-2018 14:34:35	Sophie	2011	Swaminathan	Efficacy and Safety of Once-Daily Nevirapine- or Efavirenz-Based Antiretroviral Therapy in HIV- Associated Tuberculosis: A Randomized Clinical Trial	Tamil Nadu	RCT of HIV drugs among adult newly diagnosed HIV/TB patients, took both arms	Tertiary center (ie hospital or other specialized care center)	35	mean	0	0.1983	1	0	0	NA	0.25	0.18	NA	NA	NA	Yes	122	NA	NA	6	NA	8	NA	NA	6	NA	122	8	8
3-28-2018 13:24:54	Sophie	2011	Thakor	Profile of paediatric TB cases in Ahmedabad Municipal Corporation area during year 2007 to 2009	Gujarat	Ped patients treated at TU between 2007 and 2009	Primary/secondary center (ie DOTS center, private clinic)	8.24	mean	1	0.513	NA	0	0	0.087	0.572	0.078	NA	NA	NA	Yes	2253	NA	NA	NA	NA	22	NA	NA	NA	NA	2253	22	72
4-19-2018 17:22:02	Sophie	2011	Thomas	Extensively drug-resistant tuberculosis: experience at the Tuberculosis Research Centre, Chennai, India	Tamil Nadu	MDR and XDR patients treated at , 2006-2007 cohort	Tertiary center (ie hospital or other specialized care center)	NA	NA	NA	NA	0	1	0	NA	NA	NA	NA	1	1	Yes	38	NA	NA	24	NA	3	NA	NA	24	NA	38	3	3								Yes (skip remainder)
4-20-2018 11:23:51	Sophie	2012	Tiwari	Relationship Between Sputum Smear Grading And Smear Conversion Rate And Treatment Outcome In The Patients Of Pulmonary Tuberculosis Undergoing Dots- A Prospective Cohort Study	Delhi	Cat I SSP TB patients treated at DOTS centres between Nov 2006 and Oct 2007	Primary/secondary center (ie DOTS center, private clinic)	NA	NA	NA	0.423	NA	0	0	0	0	1	NA	1	NA	Yes	338	NA	NA	NA	NA	2	NA	NA	NA	NA	338	2	21
4-20-2018 11:30:32	Sophie	2015	Tripathi	Treatment Outcome Of Tuberculosis In Hiv Seropositive Patients: An Experience Of Southeast Region Of Ahmedabad	Gujarat	HIV TB patients starting ATT at a medical college between Jan 2012 and Dec 2013	Tertiary center (ie hospital or other specialized care center)	NA	NA	0	0.2333	1	0	0	0.4	0.5583	0.25	NA	NA	NA	Yes	120	NA	NA	9	NA	5	NA	NA	9	NA	120	5	9
4-20-2018 11:39:12	Sophie	2013	Tripathy	Effectiveness of a community-based observation of anti-tuberculosis treatment in Bangalore City, India, 2010–2011	Karnataka	New SSP RNTCP patients treated between Oct 2010 and Sep 2011	Primary/secondary center (ie DOTS center, private clinic)	NA	NA	0.016	0.344	0.031	NA	0	0	NA	1	1	1	NA	Yes	1864	NA	NA	NA	NA	91	NA	NA	NA	NA	1864	91	201
4-20-2018 12:00:57	Sophie	2014	Udwadia	Multidrug-resistant-tuberculosis treatment in the Indian private sector: Results from a tertiary referral private hospital in Mumbai	Maharashtra	MDR TB patients treated at non-profit tertiary hospital between 2006 and 2010	Tertiary center (ie hospital or other specialized care center)	29.7	mean	0	0.564	NA	1	1	NA	NA	NA	NA	1	1	Yes	78	NA	NA	NA	NA	0	NA	NA	NA	NA	78	0	13
4-20-2018 12:45:18	Sophie	2011	Varshney	Incidence of various clinico-morphological variants of cutaneous tuberculosis and HIV concurrence: a study from the Indian subcontinent	Uttar Pradesh	CTB patients treated at a private hospital between Oct 2007 and Nov 2009	Tertiary center (ie hospital or other specialized care center)	NA	NA	NA	NA	0.09	0	0	NA	1	NA	NA	NA	NA	Yes	131	NA	NA	9	NA	3	NA	NA	9	NA	131	3	12
4-20-2018 13:00:59	Sophie	2013	Vashishtha	Efficacy and safety of thrice weekly DOTS in tuberculosis patients with and without HIV co-infection: an observational study	Delhi	TB HIV patients initiating treatment at tertiary govt hospital between Apr 2006 and Oct 2010	Tertiary center (ie hospital or other specialized care center)	NA	NA	0	0.193	0.492	0	0	NA	0.318	0.489	NA	0.66	NA	Yes	305	NA	NA	9	NA	15	NA	NA	9	NA	305	15	17	NA		18		271	10	36	No (fill remainder)	NA	NA	9	NA	155	2	4
4-23-2018 13:59:17	Sophie	2014	Vasudevan	Smear Conversion, Treatment Outcomes and the Time of Default in Registered Tuberculosis Patients on RNTCP DOTS in Puducherry, Southern India	Puducherry	TB patients at TU between Jan and Jun 2011	Primary/secondary center (ie DOTS center, private clinic)	NA	NA	NA	0.312	NA	0	0	0.202	0.259	0.611	NA	NA	NA	Yes	660	NA	NA	NA	NA	28	NA	NA	NA	NA	660	28	49
4-23-2018 14:13:13	Sophie	2016	Veeramani	Study on outcome of the treatment of tuberculosis patients registered under Revised National Tuberculosis Control Programme – DOTS strategy	Tamil Nadu	TB patients registered at DOTS centers in 2014	Primary/secondary center (ie DOTS center, private clinic)	NA	NA	0.131	0.28	NA	NA	0	0.01	0.23	0.583	NA	NA	NA	Yes	282	NA	NA	NA	NA	12	NA	NA	NA	NA	282	12	27
4-23-2018 14:22:17	Sophie	2016	Velayutham	Factors associated with sputum culture conversion in multidrug- resistant pulmonary tuberculosis	West Bengal, Delhi and Kerala	DR TB patients treated by RNTCP between Jan 2009 and Dec 2011	Primary/secondary center (ie DOTS center, private clinic)	NA	NA	0.02	0.32	0.04	1	0	0.96	0	0.75	NA	1	1	Yes	787	NA	NA	24	NA	135	NA	NA	24	NA	787	135	128
4-23-2018 14:38:28	Sophie	2011	Vijay	Treatment Outcome and Mortality at One and Half Year Follow-Up of HIV Infected TB Patients Under TB Control Programme in a District of South India	Karnataka	TB-HIV patients registered with the RNTCP between Jul 2007 and Jun 2008	Primary/secondary center (ie DOTS center, private clinic)	36	mean	0.017	0.29	1	NA	0	0.1566	0.46	0.274	0.398	NA	NA	Yes	281	18.9	NA	NA	NA	83	NA	NA	NA	NA	281	26	NA	NA	NA	NA	NA	255	57	NA
4-23-2018 15:58:48	Sophie	2014	Viswanathan	Effect of diabetes on treatment outcome of smear-positive pulmonary tuberculosis— A report from South India	Tamil Nadu	TB patients registered at TUs between Jan and Mar 2011	Primary/secondary center (ie DOTS center, private clinic)	NA	NA	0	0.257	NA	NA	0	0	0	1	NA	1	NA	Yes	245	NA	NA	NA	NA	5	NA	NA	NA	NA	245	5	1
[truncated: 124 more columns]
